# Supplementary material for: The Effects of Pretreated and Fermented Corn Stalks on Growth Performance, Nutrient Digestion, Intestinal Structure and Function, and Immune Function in New Zealand Rabbits
Source: Animals (Basel). 2025 Jun 12;15(12):1737. doi: 10.3390/ani15121737 (PMC12189150; doi:10.3390/ani15121737)
Supplement: Supplementary file 1 [file animals-15-01737-s001.zip]

Archive with 2 entries (2 files):
- animals-3621968  -Supplementary figures.pdf
- animals-3621968 - Supplementary tables.xlsx
