# Supplementary material for: The Effects of Pretreated and Fermented Corn Stalks on Growth Performance, Nutrient Digestion, Intestinal Structure and Function, and Immune Function in New Zealand Rabbits
Source: Animals (Basel). 2025 Jun 12;15(12):1737. doi: 10.3390/ani15121737 (PMC12189150; doi:10.3390/ani15121737)
Supplement: Supplementary file 1 [file animals-15-01737-s001.zip › animals-3621968 - Supplementary tables.xlsx]

## Sheet: Table S1
Table S1. Diarrhea score standard table
Appearance of feces	Degree of diarrhea	Diarrhea scores
Shaped but granular	Normal	0
Soft shit and shapeable	Mild	1
Thick, shapeless, no separation of feces and water	Moderate	2
Liquid, not formed, feces water separation phenomenon	Severe	3

## Sheet: Table S2
Table S2. New Zealand Rabbits specific primer sequences used for RT-PCR
Gene name	NCBI Accession No.	Primers	Sequence (5′ to 3′)	Target fragment length（bp）	Biological function
GAPDH	NM_001082253.1	Sense	CAACGAATTTGGCTACAG	192	Glycolysis reaction
		Antisense	GGATGGAAACTGTGAAGA
SLC2A2	XM_051818782.1	Sense	GAGCTTTTCAGTCAAGGA	143	Glucose transporter
		Antisense	ACTCCAGAGAAGAGGAAA
SLC5A1	NM_001101692.1	Sense	GAGAGGAAGACATTCAAGA	101	Glucose transporter
		Antisense	CCCACAAAACAGGTCATA
SLC7A5	NM_001082120.1	Sense	TCCGTCATCAACTTCTTC	180	Amino acid transporter
		Antisense	CGTCTTCCAGAAAGAGAC
MTUS2	XM_051834128.1	Sense	CAGGAATACGTGGAGAAG	110	Amino acid transporter
		Antisense	GAGAGTTTAATCGGGCTG
SLC15A1	NM_001082337.1	Sense	CCAACACAATGAACATGG	109	Amino acid transporter
		Antisense	GAAGGAGCCTGAGAATAG
SLC27A4	XM_051838483.1	Sense	ACAGGTCTTAGAGAAGGA	101	Fatty acid transporter
		Antisense	CTGTCTTAAGGAGCTTGTA
LOC108177067	XM_051849998.1	Sense	GCACATTAACAAGTTCACTA	130	Mitochondrial electron transport chain I
		Antisense	CTCCAAACCCTTAGTCAC
NDUFA6	XM_008275146.3	Sense	GCACTTATTCCAGCTAGA	152	Mitochondrial electron transport chain I
		Antisense	TCCACACTTTGATTGTTTC
NDUFA13	XM_051828236.1	Sense	GGATGATGAAGTGGAACC	159	Mitochondrial electron transport chain I
		Antisense	GCACCTCCTTCATAATGA
LOC103348994	XM_008259659.3	Sense	CTTGCTTCAGATTATGCG	164	Mitochondrial electron transport chain I
		Antisense	TCCAGGTAACTTCTTCATTA
TLR2	AY101393.1	Sense	AGTGGATCATTGACAACA	141	TLRs pathway
		Antisense	CGTTGTTCTCATCAAAGAG
TLR4	NM_001082732.2	Sense	GGAAGGTTATTGTTGTAGTG	198	TLRs pathway
		Antisense	ACTCCAAGTAAGTGTTCC
IL-1β	NM_001082201.1	Sense	GCAAGGAGAAGAAAGTAAC	100	TLRs pathway
		Antisense	CAGGGTAGGTTTATCGTC
IL-10	AF068058.1	Sense	CCAGTTTTACCTGAAGGA	152	anti-inflammatory cytokine
		Antisense	CCTTGCTCTTGTTTTCAC		TLRs pathway
IL-12	XM_051856367.1	Sense	CCTCCAACATAGATGACC	101	TLRs pathway
		Antisense	GGAGTTTGAAAACACAGAA
TNF-α	NM_001082263.1	Sense	CTGAGTGACAAGCCTCTA	160	TLRs pathway
		Antisense	GGGAGTAGATGAGGTACA
TGF-β1	XM_051836367.1	Sense	GGCTCAACATCTACACAG	112	anti-inflammatory cytokine
		Antisense	CTTGCGGAAGTCAATGTA
JAM 2	XM_017346699.2	Sense	ACCTGACTAAATCTGGAAC	141	Intestinal barrier
		Antisense	CACTGTTAAATGGAGCTAAA
JAM 3	XM_008248363.3	Sense	GAGACAGATTTGCTACCC	106	Intestinal barrier
		Antisense	CAGGCAGTTAACCCATTA
OCLN X3	XM_017344772.1	Sense	AGTCGTCTCTTCAGTTAAG	160	Intestinal barrier
		Antisense	CCAGAAATTCAACAAGGAG
TJP1	XM_017348360.1	Sense	CTCTCACAAACTCCGTAA	196	Intestinal barrier
		Antisense	GTAGGACAGACGATCATC
Muc2	KF201291.1	Sense	GCTTCTCCATCTTCCAAC	110	Intestinal barrier
		Antisense	GTCCAGTGTGACGTAGAG
ACACα	XM_002719077.4	Sense	GACCTGGTCAAGAAGAAA	106	lipid metabolism
		Antisense	CCTTCACTGTTCCTTCTA
PPARγ	NM_001082148.1	Sense	TCCTGCAAGTGATAAAGAA	153	lipid metabolism
		Antisense	GTGTCAGAATTTCCCTCA
SREBF2	XM_002721384.4	Sense	GCTCTCACTTTGCTGAAG	146	lipid metabolism
		Antisense	ATGGCAGAAGGAATTCTG
LPL	NM_001177330.1	Sense	CACGTAGGACAAATGTTG	121	lipid metabolism
		Antisense	CAGGAAGTGAATGTGGTA
CPT2	XM_051856479.1	Sense	GTCCATGACAACTGGATA	104	lipid metabolism
		Antisense	GCATCAAACATGTCTTCTAA
FOXO1	XM_051831745.1	Sense	CCTCCCTCATTTCACTAC	134	glycometabolism
		Antisense	GGCTTTATACAATTATAGCAAAG
HK1	XM_008270022.3	Sense	CATCCTGTTTGTCTTGTG	109	glycometabolism
		Antisense	GATGGAGATTCCAGTGAC
PKM	NM_001195645.1	Sense	CTACCACTTGCAATTATTTGAG	133	glycometabolism
		Antisense	CTTGGTCAGCACGATTATG
GLUT4	AY339876.1	Sense	GCTAGAGAAGAGGGATTG	144	glycometabolism
		Antisense	GAGACAGAACTCCCTTCA
INSR	XM_017337975.2	Sense	ACCCAAAGCTCAATGATTA	111	glycometabolism
		Antisense	TGCAGAACAACTTCAATATC
IRS1	XM_002712509.4	Sense	CCAACATGCGATATAATAGG	158	glycometabolism
		Antisense	CCAAGAAGGGTAAGGAAA
PIK3C3	XM_051851265.1	Sense	GGACAATTTTCCCAATATGTA	185	glycometabolism
		Antisense	GCCAGTTATTCAGAAAGC

## Sheet: Table S3
	Items	Straw type		P-value
		DS	FS
	DM（%，Air dry basis）	84.4±0.31	84.5±0.02	0.879
	CF（%，Dry matter basis）	33.3±0.52	30.5±0.26	< 0.001
	NDF（%，Dry matter basis）	70.2±1.27	64.1±0.31	< 0.001
	ADF（%，Dry matter basis）	44.6±0.51	40.9±0.42	< 0.001
	ADL（%，Dry matter basis）	5.76±0.10	5.40±0.32	0.044
	CP（%，Dry matter basis）	5.11±0.37	4.62±0.05	0.468
	Ash（%，Dry matter basis）	16.0±0.64	25.8±0.33	< 0.001
	Cellulose（%，Dry matter basis）	38.2±0.65	35.4±0.71	0.002
	Hemicellulose （%，Dry matter basis）	26.4±0.72	24.0±0.63	< 0.001
	Ca（%，Dry matter basis）	0.88±0.00	5.12±0.04	< 0.001
	TP（%，Dry matter basis）	0.07±0.00	0.10±0.00	0.001
	SDF（%，Dry matter basis）	1.31±0.00	4.85±0.01	< 0.001
	DS, dry straw. FS, fermented straw. DM, dry matter. CF, crude fiber. NDF, neutral detergent fiber. ADF, acid detergent fiber. ADL, acid detergent lignin. CP, crude protein. SDF, soluble dietary fiber. TP, total phosphorus. The data in the table is expressed by means ±standard deviation. Experiments were performed in biological triplicate. Student's t‐test was used to analyze statistical significa…

## Sheet: Table S4
Table S4. Hydrolyzed amino acid composition in fermented Straw
Amino acid name	Amino acid content（%，DM basis）
Asp	0.382
Thr	0.1885
Ser	0.1915
Glu	0.6005
Gly	0.1925
Ala	0.3215
Cys	0.035
Val	0.236
Met	0.071
Ile	0.504
Leu	0.366
Tyr	0.1275
Phe	0.167
Lys	0.055
His	0.175
Arg	0.413
Pro	0.295
TAA	4.321
TAA: Total amino acid

## Sheet: Table S5
Table S5. Immune organ index (6 rabbits / group)
Items	Group				SEM	P-value
	C100	FS50	FS100	DS50
Thymus index (g/kg)	2.30 ab	2.36 ab	2.76 a	2.37 ab	0.09	0.226
Spleen index (g/kg)	0.45 a	0.48 a	0.49 a	0.29 b	0.02	0.002
Vermis process index (g/kg)	4.11	4.11	3.97	3.59	0.13	0.673
Round sac index (g/kg)	1.52	1.76	1.88	1.44	0.07	0.188

## Sheet: Table S6
Table S6. Statistical table of metabolites in cecal content identification
Ion mode	All peaks	Identified metabolites
POS	3678	2924
NEG	2675	2123
Total	6353	5047

## Sheet: Table S7
FS100_vs_C100.Mantel-test.spearman.single_trait
Micro	Environment	Coorelation	P-value	Taxonomic hierarchy of microorganisms	Compounds	Formula	CAS	PubChem	kegg_map
Taxonomy	MW0155391	0.202254	0.067	ASV	Phe-Tyr-Phe-Lys-Ile	C39H52N6O7	-	-	-
Taxonomy	MW0150995	0.250684	0.059	ASV	His-Leu-Lys-Tyr-Val	C32H50N8O7	-	-	-
Taxonomy	MW0152272	0.299328	0.019	ASV	Leu-Asp-Val-Lys-His	C27H46N8O8	-	-	-
Taxonomy	MW0141936	0.0533765	0.335	ASV	2,2-Bis(4-hydroxyphenyl)-1-propanol	C15H16O3	142648-65-5	656692	-
Taxonomy	MW0103599	0.0570922	0.301	ASV	Inosine triphosphate	C10H15N4O14P3	132-06-9	135398643	ko00230,ko01100,ko01232
Taxonomy	MW0005838	0.174115	0.089	ASV	6-Phosphogluconic acid	C6H13O10P	921-62-0	91493	ko00030,ko01100,ko01200
Taxonomy	MW0015477	0.129569	0.135	ASV	9-OxoOTrE	C18H28O3	125559-74-2	11380794	-
Taxonomy	MW0057225	0.255193	0.037	ASV	1,2-di-[(11Z)-eicosenoyl]-sn-glycero-3-phosphocholine	C48H92NO8P	-	24779063	ko00564,ko00590,ko00591,ko00592,ko01100,ko04723,ko05231
Taxonomy	MEDN1327	0.212024	0.052	ASV	2-Methyl-4-pentenoic acid	C6H10O2	1575-74-2	549519	-
Taxonomy	MW0129333	0.108861	0.186	ASV	{5-[(E)-2-(3,5-dihydroxyphenyl)ethenyl]-2-methoxyphenyl}oxidanesulfonic acid	C15H14O7S	-	131838303	-
Taxonomy	MW0158310	0.152197	0.171	ASV	H-Trp-ser-OH	C14H17N3O4	133101-40-3	7009660	-
Taxonomy	MW0155391	-0.0683227	0.689	Phylum	Phe-Tyr-Phe-Lys-Ile	C39H52N6O7	-	-	-
Taxonomy	MW0150995	-0.196368	0.906	Phylum	His-Leu-Lys-Tyr-Val	C32H50N8O7	-	-	-
Taxonomy	MW0152272	0.28937	0.026	Phylum	Leu-Asp-Val-Lys-His	C27H46N8O8	-	-	-
Taxonomy	MW0141936	0.0301639	0.4	Phylum	2,2-Bis(4-hydroxyphenyl)-1-propanol	C15H16O3	142648-65-5	656692	-
Taxonomy	MW0103599	-0.157666	0.889	Phylum	Inosine triphosphate	C10H15N4O14P3	132-06-9	135398643	ko00230,ko01100,ko01232
Taxonomy	MW0005838	-0.0074105	0.503	Phylum	6-Phosphogluconic acid	C6H13O10P	921-62-0	91493	ko00030,ko01100,ko01200
Taxonomy	MW0015477	-0.100052	0.792	Phylum	9-OxoOTrE	C18H28O3	125559-74-2	11380794	-
Taxonomy	MW0057225	-0.0491598	0.642	Phylum	1,2-di-[(11Z)-eicosenoyl]-sn-glycero-3-phosphocholine	C48H92NO8P	-	24779063	ko00564,ko00590,ko00591,ko00592,ko01100,ko04723,ko05231
Taxonomy	MEDN1327	0.0934558	0.241	Phylum	2-Methyl-4-pentenoic acid	C6H10O2	1575-74-2	549519	-
Taxonomy	MW0129333	0.0246947	0.411	Phylum	{5-[(E)-2-(3,5-dihydroxyphenyl)ethenyl]-2-methoxyphenyl}oxidanesulfonic acid	C15H14O7S	-	131838303	-
Taxonomy	MW0158310	0.0525832	0.373	Phylum	H-Trp-ser-OH	C14H17N3O4	133101-40-3	7009660	-
Taxonomy	MW0155391	-0.0241102	0.557	Class	Phe-Tyr-Phe-Lys-Ile	C39H52N6O7	-	-	-
Taxonomy	MW0150995	-0.19332	0.896	Class	His-Leu-Lys-Tyr-Val	C32H50N8O7	-	-	-
Taxonomy	MW0152272	0.309661	0.02	Class	Leu-Asp-Val-Lys-His	C27H46N8O8	-	-	-
Taxonomy	MW0141936	-0.00912222	0.511	Class	2,2-Bis(4-hydroxyphenyl)-1-propanol	C15H16O3	142648-65-5	656692	-
Taxonomy	MW0103599	-0.171903	0.902	Class	Inosine triphosphate	C10H15N4O14P3	132-06-9	135398643	ko00230,ko01100,ko01232
Taxonomy	MW0005838	0.0179313	0.427	Class	6-Phosphogluconic acid	C6H13O10P	921-62-0	91493	ko00030,ko01100,ko01200
Taxonomy	MW0015477	-0.0875691	0.754	Class	9-OxoOTrE	C18H28O3	125559-74-2	11380794	-
Taxonomy	MW0057225	-0.0465713	0.628	Class	1,2-di-[(11Z)-eicosenoyl]-sn-glycero-3-phosphocholine	C48H92NO8P	-	24779063	ko00564,ko00590,ko00591,ko00592,ko01100,ko04723,ko05231
Taxonomy	MEDN1327	0.0870264	0.243	Class	2-Methyl-4-pentenoic acid	C6H10O2	1575-74-2	549519	-
Taxonomy	MW0129333	0.0707859	0.276	Class	{5-[(E)-2-(3,5-dihydroxyphenyl)ethenyl]-2-methoxyphenyl}oxidanesulfonic acid	C15H14O7S	-	131838303	-
Taxonomy	MW0158310	0.119841	0.254	Class	H-Trp-ser-OH	C14H17N3O4	133101-40-3	7009660	-
Taxonomy	MW0155391	0.239578	0.049	Family	Phe-Tyr-Phe-Lys-Ile	C39H52N6O7	-	-	-
Taxonomy	MW0150995	-0.052625	0.607	Family	His-Leu-Lys-Tyr-Val	C32H50N8O7	-	-	-
Taxonomy	MW0152272	0.262421	0.038	Family	Leu-Asp-Val-Lys-His	C27H46N8O8	-	-	-
Taxonomy	MW0141936	0.0330863	0.375	Family	2,2-Bis(4-hydroxyphenyl)-1-propanol	C15H16O3	142648-65-5	656692	-
Taxonomy	MW0103599	-0.129318	0.809	Family	Inosine triphosphate	C10H15N4O14P3	132-06-9	135398643	ko00230,ko01100,ko01232
Taxonomy	MW0005838	0.125311	0.183	Family	6-Phosphogluconic acid	C6H13O10P	921-62-0	91493	ko00030,ko01100,ko01200
Taxonomy	MW0015477	-0.00415405	0.47	Family	9-OxoOTrE	C18H28O3	125559-74-2	11380794	-
Taxonomy	MW0057225	-0.0568834	0.654	Family	1,2-di-[(11Z)-eicosenoyl]-sn-glycero-3-phosphocholine	C48H92NO8P	-	24779063	ko00564,ko00590,ko00591,ko00592,ko01100,ko04723,ko05231
Taxonomy	MEDN1327	0.0398915	0.35	Family	2-Methyl-4-pentenoic acid	C6H10O2	1575-74-2	549519	-
Taxonomy	MW0129333	-0.0125039	0.526	Family	{5-[(E)-2-(3,5-dihydroxyphenyl)ethenyl]-2-methoxyphenyl}oxidanesulfonic acid	C15H14O7S	-	131838303	-
Taxonomy	MW0158310	0.109488	0.255	Family	H-Trp-ser-OH	C14H17N3O4	133101-40-3	7009660	-

## Sheet: Table S8
FS100_vs_C100.family.spearman_correlation.filtered
Index	Taxonomy	Correlation	P-value	Compounds
MW0114308	k__Bacteria;p__Bacteroidota;c__Bacteroidia;o__Bacteroidales;f__Rikenellaceae	-0.832168	0.000785442	Mannose
MW0114308	k__Bacteria;p__Firmicutes;c__Clostridia;o__unidentified_Clostridia;f__Hungateiclostridiaceae	-0.846154	0.000521134	Mannose
MW0114308	k__Bacteria;p__Firmicutes;c__Bacilli;o__Erysipelotrichales;f__Erysipelotrichaceae	-0.823119	0.00100495	Mannose
MW0142903	k__Bacteria;p__Firmicutes;c__Clostridia;o__unidentified_Clostridia;f__Hungateiclostridiaceae	-0.874126	0.000200713	3-deoxy-D-manno-octulosonate
ZINC18847039	k__Bacteria;p__Firmicutes;c__Clostridia;o__Christensenellales;f__Christensenellaceae	-0.888112	0.000114134	8-O-methylretusin
ZINC18847039	k__Bacteria;p__Firmicutes;c__Bacilli;o__Erysipelotrichales;f__Erysipelotrichaceae	-0.861648	0.000315007	8-O-methylretusin
MW0123850	k__Bacteria;p__Firmicutes;c__Clostridia;o__Christensenellales;f__Christensenellaceae	-0.839161	0.000642826	Erythorbic acid
MW0114193	k__Bacteria;p__Firmicutes;c__Clostridia;o__Christensenellales;f__Christensenellaceae	-0.867133	0.000259812	D-Erythroascorbic acid 1'-a-D-glucoside
MW0146362	k__Bacteria;p__Firmicutes;c__Clostridia;o__Christensenellales;f__Christensenellaceae	-0.832168	0.000785442	Aspartylmethionine
MW0130919	k__Bacteria;p__Firmicutes;c__Clostridia;o__Christensenellales;f__Christensenellaceae	-0.825175	0.000951363	Tyrphostin B48
MW0139547	k__Bacteria;p__Desulfobacterota;c__Desulfovibrionia;o__Desulfovibrionales;f__Desulfovibrionaceae	-0.811189	0.00136332	Quercitrin
MEDN0243	k__Bacteria;p__Firmicutes;c__Clostridia;o__Christensenellales;f__Christensenellaceae	-0.881119	0.000152674	Pyridoxine
MW0000228	k__Bacteria;p__Desulfobacterota;c__Desulfovibrionia;o__Desulfovibrionales;f__Desulfovibrionaceae	-0.818182	0.00114311	Galactose
MW0143014	k__Bacteria;p__Firmicutes;c__Clostridia;o__Christensenellales;f__Christensenellaceae	-0.958042	9.54358e-07	3-Ketosucrose
MW0143014	k__Bacteria;p__Firmicutes;c__Bacilli;o__Erysipelotrichales;f__Erysipelotrichaceae	-0.805605	0.00156143	3-Ketosucrose
MW0169728	k__Bacteria;p__Firmicutes;c__Clostridia;o__Christensenellales;f__Christensenellaceae	-0.832168	0.000785442	Pyridoxamine
MW0169728	k__Bacteria;p__Firmicutes;c__Bacilli;o__Erysipelotrichales;f__Erysipelotrichaceae	-0.826621	0.000915011	Pyridoxamine
MW0148308	k__Bacteria;p__Firmicutes;c__Clostridia;o__Christensenellales;f__Christensenellaceae	-0.853147	0.000418118	D-erythrulose 1-phosphate
MW0114377	k__Bacteria;p__Desulfobacterota;c__Desulfovibrionia;o__Desulfovibrionales;f__Desulfovibrionaceae	-0.86014	0.000331668	Xylose
MW0114377	k__Bacteria;p__Firmicutes;c__Bacilli;o__Erysipelotrichales;f__Erysipelotrichaceae	-0.809108	0.00143474	Xylose
MW0106728	k__Bacteria;p__Firmicutes;c__Clostridia;o__unidentified_Clostridia;f__Hungateiclostridiaceae	0.832168	0.000785442	(2S)-2-[2-[(5R,6R,7S,9S,11R,16R,18S,19S)-19-acetamido-6-[(3S)-3,4-dicarboxybutanoyl]oxy-11,16,18-trihydroxy-5,9-dimethylicosan-7-yl]oxy-2-oxoethyl]butanedioic acid
MEDN0820	k__Bacteria;p__Firmicutes;c__Clostridia;o__Christensenellales;f__Christensenellaceae	-0.888112	0.000114134	3-Hydroxyglutaric acid
MEDN0820	k__Bacteria;p__Firmicutes;c__Bacilli;o__Erysipelotrichales;f__Erysipelotrichaceae	-0.854642	0.000398308	3-Hydroxyglutaric acid
MADP0570	k__Bacteria;p__Firmicutes;c__Clostridia;o__unidentified_Clostridia;f__Hungateiclostridiaceae	-0.811189	0.00136332	7-Deazaadenosine
MADP0570	k__Bacteria;p__Firmicutes;c__Bacilli;o__Erysipelotrichales;f__Erysipelotrichaceae	-0.86515	0.000278812	7-Deazaadenosine
MW0144707	k__Bacteria;p__Firmicutes;c__Clostridia;o__unidentified_Clostridia;f__Hungateiclostridiaceae	-0.86014	0.000331668	Ala-Pro-Arg-Lys-Lys
MW0106002	k__Bacteria;p__Desulfobacterota;c__Desulfovibrionia;o__Desulfovibrionales;f__Desulfovibrionaceae	0.811189	0.00136332	Beauvericin
MEDN0006	k__Bacteria;p__Desulfobacterota;c__Desulfovibrionia;o__Desulfovibrionales;f__Desulfovibrionaceae	0.818182	0.00114311	L-Tyrosine
MW0016152	k__Bacteria;p__Firmicutes;c__Bacilli;o__Erysipelotrichales;f__Erysipelotrichaceae	0.805605	0.00156143	beta-Sitosterol 3-O-beta-D-galactopyranoside
MW0114730	k__Bacteria;p__Firmicutes;c__Clostridia;o__Christensenellales;f__Christensenellaceae	-0.804196	0.00161477	L-Fucose
MW0144202	k__Bacteria;p__Bacteroidota;c__Bacteroidia;o__Bacteroidales;f__Rikenellaceae	-0.825175	0.000951363	Abu-Asp-OH
MW0144202	k__Bacteria;p__Firmicutes;c__Clostridia;o__Christensenellales;f__Christensenellaceae	-0.895105	8.36659e-05	Abu-Asp-OH
MW0144202	k__Bacteria;p__Firmicutes;c__Bacilli;o__Erysipelotrichales;f__Erysipelotrichaceae	-0.879161	0.000165104	Abu-Asp-OH
MW0114156	k__Bacteria;p__Desulfobacterota;c__Desulfovibrionia;o__Desulfovibrionales;f__Desulfovibrionaceae	-0.846154	0.000521134	Fructose
MW0114156	k__Bacteria;p__Firmicutes;c__Bacilli;o__Erysipelotrichales;f__Erysipelotrichaceae	-0.861648	0.000315007	Fructose
MW0103858	k__Bacteria;p__Firmicutes;c__Clostridia;o__Christensenellales;f__Christensenellaceae	-0.909091	4.19104e-05	(2S)-2-(3-carboxypropanamido)-6-oxoheptanedioic acid
MW0115265	k__Bacteria;p__Firmicutes;c__Bacilli;o__Erysipelotrichales;f__Erysipelotrichaceae	-0.879161	0.000165104	Sedoheptulose 7-phosphate
MW0103535	k__Bacteria;p__Firmicutes;c__Clostridia;o__Christensenellales;f__Christensenellaceae	0.804196	0.00161477	2',3'-Dideoxyinosine
MW0103535	k__Bacteria;p__Firmicutes;c__Clostridia;o__unidentified_Clostridia;f__Hungateiclostridiaceae	0.888112	0.000114134	2',3'-Dideoxyinosine
MW0103535	k__Bacteria;p__Firmicutes;c__Bacilli;o__Erysipelotrichales;f__Erysipelotrichaceae	0.86515	0.000278812	2',3'-Dideoxyinosine
MW0009779	k__Bacteria;p__Firmicutes;c__Clostridia;o__unidentified_Clostridia;f__Hungateiclostridiaceae	-0.846154	0.000521134	Sulfabenzamide
MW0103397	k__Bacteria;p__Firmicutes;c__Clostridia;o__Christensenellales;f__Christensenellaceae	-0.811189	0.00136332	5-Fluorouridine
MW0103397	k__Bacteria;p__Firmicutes;c__Bacilli;o__Erysipelotrichales;f__Erysipelotrichaceae	-0.823119	0.00100495	5-Fluorouridine
MW0126392	k__Bacteria;p__Desulfobacterota;c__Desulfovibrionia;o__Desulfovibrionales;f__Desulfovibrionaceae	0.832168	0.000785442	2,4-Quinolinediol
MW0126392	k__Bacteria;p__Firmicutes;c__Bacilli;o__Erysipelotrichales;f__Erysipelotrichaceae	0.816113	0.00120515	2,4-Quinolinediol
MW0118069	k__Bacteria;p__Desulfobacterota;c__Desulfovibrionia;o__Desulfovibrionales;f__Desulfovibrionaceae	0.804196	0.00161477	2,8-Quinolinediol
MEDP1362	k__Bacteria;p__Firmicutes;c__Clostridia;o__unidentified_Clostridia;f__Hungateiclostridiaceae	0.895105	8.36659e-05	Methyl-tyrosine
MW0113273	k__Bacteria;p__Firmicutes;c__Clostridia;o__Christensenellales;f__Christensenellaceae	-0.853147	0.000418118	Melibiose
MW0103486	k__Bacteria;p__Firmicutes;c__Clostridia;o__Christensenellales;f__Christensenellaceae	-0.874126	0.000200713	Nicotinamide mononucleotide
MW0103486	k__Bacteria;p__Firmicutes;c__Bacilli;o__Erysipelotrichales;f__Erysipelotrichaceae	-0.847637	0.000497797	Nicotinamide mononucleotide
MW0151330	k__Bacteria;p__Firmicutes;c__Clostridia;o__Christensenellales;f__Christensenellaceae	-0.804196	0.00161477	Ile-Arg-Ile-Ile-Val
MEDL02147	k__Bacteria;p__Desulfobacterota;c__Desulfovibrionia;o__Desulfovibrionales;f__Desulfovibrionaceae	0.874126	0.000200713	Sinapyl alcohol
MW0113222	k__Bacteria;p__Firmicutes;c__Clostridia;o__Christensenellales;f__Christensenellaceae	-0.811189	0.00136332	5-Hexenyl glucosinolate
MW0150774	k__Bacteria;p__Firmicutes;c__Clostridia;o__Christensenellales;f__Christensenellaceae	-0.846154	0.000521134	Hexacarboxylporphyrin I
MW0118624	k__Bacteria;p__Desulfobacterota;c__Desulfovibrionia;o__Desulfovibrionales;f__Desulfovibrionaceae	0.846154	0.000521134	2-Hydroxydesipramine
MW0055671	k__Bacteria;p__Desulfobacterota;c__Desulfovibrionia;o__Desulfovibrionales;f__Desulfovibrionaceae	-0.804196	0.00161477	PA(18:0/20:3(5Z,8Z,11Z))
MW0055671	k__Bacteria;p__Firmicutes;c__Bacilli;o__Erysipelotrichales;f__Erysipelotrichaceae	-0.816113	0.00120515	PA(18:0/20:3(5Z,8Z,11Z))
MW0006639	k__Bacteria;p__Desulfobacterota;c__Desulfovibrionia;o__Desulfovibrionales;f__Desulfovibrionaceae	0.832168	0.000785442	Cocaine
MW0006639	k__Bacteria;p__Firmicutes;c__Bacilli;o__Erysipelotrichales;f__Erysipelotrichaceae	0.812611	0.0013161	Cocaine
MW0168982	k__Bacteria;p__Firmicutes;c__Clostridia;o__Christensenellales;f__Christensenellaceae	-0.839161	0.000642826	Cromolyn
MW0168982	k__Bacteria;p__Desulfobacterota;c__Desulfovibrionia;o__Desulfovibrionales;f__Desulfovibrionaceae	-0.825175	0.000951363	Cromolyn
MW0168982	k__Bacteria;p__Firmicutes;c__Bacilli;o__Erysipelotrichales;f__Erysipelotrichaceae	-0.826621	0.000915011	Cromolyn
MW0053509	k__Bacteria;p__Firmicutes;c__Clostridia;o__Christensenellales;f__Christensenellaceae	0.811189	0.00136332	(1R,5S,8S,9S)-5-hydroxy-11-methyl-6-methylidene-12-oxo-13-oxapentacyclo[9.3.3.15,8.01,10.02,8]octadecane-9-carboxylic acid
MW0144155	k__Bacteria;p__Desulfobacterota;c__Desulfovibrionia;o__Desulfovibrionales;f__Desulfovibrionaceae	0.839161	0.000642826	9-Fluoro-16-methylpregn-4-ene-3,11,20-trione, (16alpha)-
MW0107537	k__Bacteria;p__Firmicutes;c__Bacilli;o__Erysipelotrichales;f__Erysipelotrichaceae	0.858145	0.000354759	Indole
MW0104409	k__Bacteria;p__Bacteroidota;c__Bacteroidia;o__Bacteroidales;f__Rikenellaceae	-0.853147	0.000418118	2,5-Dichloro-4-oxohex-2-enedioate
MW0104409	k__Bacteria;p__Desulfobacterota;c__Desulfovibrionia;o__Desulfovibrionales;f__Desulfovibrionaceae	-0.839161	0.000642826	2,5-Dichloro-4-oxohex-2-enedioate
MW0104409	k__Bacteria;p__Firmicutes;c__Bacilli;o__Erysipelotrichales;f__Erysipelotrichaceae	-0.809108	0.00143474	2,5-Dichloro-4-oxohex-2-enedioate
MW0155773	k__Bacteria;p__Firmicutes;c__Bacilli;o__Erysipelotrichales;f__Erysipelotrichaceae	0.85114	0.000445901	Pro-Ala-Val-Asp-Glu
MW0013339	k__Bacteria;p__Firmicutes;c__Clostridia;o__unidentified_Clostridia;f__Hungateiclostridiaceae	0.818182	0.00114311	26-Glucosyl-1,3,11,22-tetrahydroxyergosta-5,24-dien-26-oate
MW0052563	k__Bacteria;p__Firmicutes;c__Clostridia;o__Christensenellales;f__Christensenellaceae	0.846154	0.000521134	Epiandrosterone sulfate
MW0052563	k__Bacteria;p__Desulfobacterota;c__Desulfovibrionia;o__Desulfovibrionales;f__Desulfovibrionaceae	0.881119	0.000152674	Epiandrosterone sulfate
MW0052563	k__Bacteria;p__Firmicutes;c__Bacilli;o__Erysipelotrichales;f__Erysipelotrichaceae	0.805605	0.00156143	Epiandrosterone sulfate
MW0151806	k__Bacteria;p__Firmicutes;c__Clostridia;o__unidentified_Clostridia;f__Hungateiclostridiaceae	0.853147	0.000418118	Isochorismic acid
MW0151806	k__Bacteria;p__Firmicutes;c__Bacilli;o__Erysipelotrichales;f__Erysipelotrichaceae	0.844134	0.000554262	Isochorismic acid
MW0011805	k__Bacteria;p__Firmicutes;c__Bacilli;o__Erysipelotrichales;f__Erysipelotrichaceae	0.809108	0.00143474	1-(3-Furanyl)-6,7-dihydroxy-4,8-dimethyl-1-nonanone
MW0127912	k__Bacteria;p__Firmicutes;c__Clostridia;o__Christensenellales;f__Christensenellaceae	-0.825175	0.000951363	2,3-Dihydroxycinnamic acid
MW0155439	k__Bacteria;p__Firmicutes;c__Clostridia;o__Christensenellales;f__Christensenellaceae	-0.811189	0.00136332	Phe-Abu-OH
MW0155439	k__Bacteria;p__Firmicutes;c__Bacilli;o__Erysipelotrichales;f__Erysipelotrichaceae	-0.879161	0.000165104	Phe-Abu-OH
MW0124126	k__Bacteria;p__Firmicutes;c__Bacilli;o__Erysipelotrichales;f__Erysipelotrichaceae	0.816113	0.00120515	Flonicamid
MW0105727	k__Bacteria;p__Desulfobacterota;c__Desulfovibrionia;o__Desulfovibrionales;f__Desulfovibrionaceae	0.832168	0.000785442	Arg-Phe
MW0105727	k__Bacteria;p__Firmicutes;c__Bacilli;o__Erysipelotrichales;f__Erysipelotrichaceae	0.812611	0.0013161	Arg-Phe
MW0124388	k__Bacteria;p__Firmicutes;c__Bacilli;o__Erysipelotrichales;f__Erysipelotrichaceae	-0.886166	0.000123989	3-(4-oxo-4,5-dihydro-1H-imidazol-5-yl)propanoic acid
MW0103045	k__Bacteria;p__Desulfobacterota;c__Desulfovibrionia;o__Desulfovibrionales;f__Desulfovibrionaceae	0.804196	0.00161477	Ursocholic acid
MW0005550	k__Bacteria;p__Firmicutes;c__Clostridia;o__Christensenellales;f__Christensenellaceae	-0.818182	0.00114311	5-Amino-2-(p-toluidino)benzenesulphonic acid
MW0156098	k__Bacteria;p__Desulfobacterota;c__Desulfovibrionia;o__Desulfovibrionales;f__Desulfovibrionaceae	0.811189	0.00136332	1,3-Propanediol
MW0007527	k__Bacteria;p__Firmicutes;c__Clostridia;o__Christensenellales;f__Christensenellaceae	0.881119	0.000152674	Lucidin
MW0139089	k__Bacteria;p__Desulfobacterota;c__Desulfovibrionia;o__Desulfovibrionales;f__Desulfovibrionaceae	0.839161	0.000642826	N1,N5,N10,N14-Tetra-trans-p-coumaroylspermine
MW0139089	k__Bacteria;p__Firmicutes;c__Bacilli;o__Erysipelotrichales;f__Erysipelotrichaceae	0.861648	0.000315007	N1,N5,N10,N14-Tetra-trans-p-coumaroylspermine
MW0103706	k__Bacteria;p__Firmicutes;c__Clostridia;o__Christensenellales;f__Christensenellaceae	0.811189	0.00136332	Uridine-5'-diphosphate
MW0160241	k__Bacteria;p__Desulfobacterota;c__Desulfovibrionia;o__Desulfovibrionales;f__Desulfovibrionaceae	0.902098	5.99786e-05	(2R,3R,4S,5S)-5-(1-hydroxyethyl)oxolane-2,3,4-triol
MW0160241	k__Bacteria;p__Firmicutes;c__Bacilli;o__Erysipelotrichales;f__Erysipelotrichaceae	0.802103	0.00169653	(2R,3R,4S,5S)-5-(1-hydroxyethyl)oxolane-2,3,4-triol
MW0148304	k__Bacteria;p__Firmicutes;c__Bacilli;o__Erysipelotrichales;f__Erysipelotrichaceae	-0.823119	0.00100495	D-Erythritol 4-phosphate
MW0159132	k__Bacteria;p__Firmicutes;c__Clostridia;o__Christensenellales;f__Christensenellaceae	-0.825175	0.000951363	Val-Phe-Val
MW0159132	k__Bacteria;p__Firmicutes;c__Bacilli;o__Erysipelotrichales;f__Erysipelotrichaceae	-0.844134	0.000554262	Val-Phe-Val
MW0143684	k__Bacteria;p__Firmicutes;c__Clostridia;o__Christensenellales;f__Christensenellaceae	0.902098	5.99786e-05	5-Oxo-4,5-dihydro-2-furylacetic acid
MW0010475	k__Bacteria;p__Desulfobacterota;c__Desulfovibrionia;o__Desulfovibrionales;f__Desulfovibrionaceae	-0.818182	0.00114311	2,3-Dehydrosilybin
MW0158711	k__Bacteria;p__Firmicutes;c__Clostridia;o__Christensenellales;f__Christensenellaceae	0.804196	0.00161477	TyrMe-Ser-OH
MW0155495	k__Bacteria;p__Bacteroidota;c__Bacteroidia;o__Bacteroidales;f__Rikenellaceae	0.867133	0.000259812	Pheophorbide a
MW0155495	k__Bacteria;p__Desulfobacterota;c__Desulfovibrionia;o__Desulfovibrionales;f__Desulfovibrionaceae	0.846154	0.000521134	Pheophorbide a
MW0013274	k__Bacteria;p__Firmicutes;c__Clostridia;o__Christensenellales;f__Christensenellaceae	-0.818182	0.00114311	22-Angeloyltheasapogenol A
MW0063760	k__Bacteria;p__Firmicutes;c__Clostridia;o__Christensenellales;f__Christensenellaceae	0.888112	0.000114134	Teprenone
MW0005838	k__Bacteria;p__Firmicutes;c__Clostridia;o__Christensenellales;f__Christensenellaceae	0.86014	0.000331668	6-Phosphogluconic acid
MW0126365	k__Bacteria;p__Desulfobacterota;c__Desulfovibrionia;o__Desulfovibrionales;f__Desulfovibrionaceae	0.804196	0.00161477	Quetiapine
MW0155357	k__Bacteria;p__Bacteroidota;c__Bacteroidia;o__Bacteroidales;f__Rikenellaceae	0.818182	0.00114311	Phe-Thr-Pro-Thr-Glu
MW0155357	k__Bacteria;p__Desulfobacterota;c__Desulfovibrionia;o__Desulfovibrionales;f__Desulfovibrionaceae	0.818182	0.00114311	Phe-Thr-Pro-Thr-Glu
MW0155301	k__Bacteria;p__Firmicutes;c__Clostridia;o__Christensenellales;f__Christensenellaceae	-0.846154	0.000521134	Phe-Phe-Glu-Ser-Phe
MW0004593	k__Bacteria;p__Desulfobacterota;c__Desulfovibrionia;o__Desulfovibrionales;f__Desulfovibrionaceae	0.818182	0.00114311	4-Aminocatechol
MW0141936	k__Bacteria;p__Firmicutes;c__Bacilli;o__Erysipelotrichales;f__Erysipelotrichaceae	0.819616	0.00110155	2,2-Bis(4-hydroxyphenyl)-1-propanol
MW0009999	k__Bacteria;p__Firmicutes;c__Clostridia;o__Christensenellales;f__Christensenellaceae	0.867133	0.000259812	Tropicamide
MW0009999	k__Bacteria;p__Desulfobacterota;c__Desulfovibrionia;o__Desulfovibrionales;f__Desulfovibrionaceae	0.804196	0.00161477	Tropicamide
MW0009999	k__Bacteria;p__Firmicutes;c__Bacilli;o__Erysipelotrichales;f__Erysipelotrichaceae	0.872155	0.000216175	Tropicamide
MW0153225	k__Bacteria;p__Firmicutes;c__Bacilli;o__Erysipelotrichales;f__Erysipelotrichaceae	0.805605	0.00156143	Lys-HoPhe-OH
MW0122822	k__Bacteria;p__Desulfobacterota;c__Desulfovibrionia;o__Desulfovibrionales;f__Desulfovibrionaceae	0.818182	0.00114311	Americanol A
MW0118051	k__Bacteria;p__Firmicutes;c__Clostridia;o__Christensenellales;f__Christensenellaceae	0.832168	0.000785442	Gamma-CEHC
MW0118051	k__Bacteria;p__Firmicutes;c__Bacilli;o__Erysipelotrichales;f__Erysipelotrichaceae	0.812611	0.0013161	Gamma-CEHC
MW0115131	k__Bacteria;p__Firmicutes;c__Clostridia;o__unidentified_Clostridia;f__Hungateiclostridiaceae	-0.846154	0.000521134	Phloroacetophenone 6'-[xylosyl-(1->6)-glucoside]
MW0158310	k__Bacteria;p__Firmicutes;c__Clostridia;o__unidentified_Clostridia;f__Hungateiclostridiaceae	-0.804196	0.00161477	H-Trp-ser-OH
FDATN00199	k__Bacteria;p__Firmicutes;c__Bacilli;o__Erysipelotrichales;f__Erysipelotrichaceae	0.847637	0.000497797	p-Toluenesulfonic acid
MW0007206	k__Bacteria;p__Firmicutes;c__Clostridia;o__unidentified_Clostridia;f__Hungateiclostridiaceae	0.895105	8.36659e-05	Fluvoxamine
MW0151674	k__Bacteria;p__Bacteroidota;c__Bacteroidia;o__Bacteroidales;f__Rikenellaceae	-0.804196	0.00161477	Ile-Leu
MW0151674	k__Bacteria;p__Firmicutes;c__Clostridia;o__Christensenellales;f__Christensenellaceae	-0.804196	0.00161477	Ile-Leu
MW0151428	k__Bacteria;p__Firmicutes;c__Bacilli;o__Erysipelotrichales;f__Erysipelotrichaceae	0.963224	4.98049e-07	Ile-Glu-Val-His-Gly
MW0062233	k__Bacteria;p__Firmicutes;c__Clostridia;o__Christensenellales;f__Christensenellaceae	0.867133	0.000259812	Prostaglandin D3
MW0062233	k__Bacteria;p__Firmicutes;c__Bacilli;o__Erysipelotrichales;f__Erysipelotrichaceae	0.85114	0.000445901	Prostaglandin D3
MW0054584	k__Bacteria;p__Firmicutes;c__Clostridia;o__Christensenellales;f__Christensenellaceae	0.909091	4.19104e-05	LPE(0:0/20:4)
MW0193947	k__Bacteria;p__Desulfobacterota;c__Desulfovibrionia;o__Desulfovibrionales;f__Desulfovibrionaceae	0.804196	0.00161477	2-Phenylacetamide
MW0193947	k__Bacteria;p__Firmicutes;c__Bacilli;o__Erysipelotrichales;f__Erysipelotrichaceae	0.830124	0.000831418	2-Phenylacetamide
MEDN1368	k__Bacteria;p__Firmicutes;c__Clostridia;o__Christensenellales;f__Christensenellaceae	0.881119	0.000152674	2,2-Dimethylsuccinic acid
MW0155399	k__Bacteria;p__Firmicutes;c__Clostridia;o__Christensenellales;f__Christensenellaceae	-0.839161	0.000642826	Phe-Val-Arg-Arg
MW0124225	k__Bacteria;p__Firmicutes;c__Bacilli;o__Erysipelotrichales;f__Erysipelotrichaceae	0.854642	0.000398308	Garcinone C
MW0062248	k__Bacteria;p__Desulfobacterota;c__Desulfovibrionia;o__Desulfovibrionales;f__Desulfovibrionaceae	0.916084	2.8428e-05	prostaglandin E3
MW0062248	k__Bacteria;p__Firmicutes;c__Bacilli;o__Erysipelotrichales;f__Erysipelotrichaceae	0.812611	0.0013161	prostaglandin E3
MW0002892	k__Bacteria;p__Desulfobacterota;c__Desulfovibrionia;o__Desulfovibrionales;f__Desulfovibrionaceae	0.811189	0.00136332	2-Chloro-5-nitro-N-4-pyridinylbenzamide
MW0157938	k__Bacteria;p__Desulfobacterota;c__Desulfovibrionia;o__Desulfovibrionales;f__Desulfovibrionaceae	0.853147	0.000418118	Tingenone
MW0158876	k__Bacteria;p__Desulfobacterota;c__Desulfovibrionia;o__Desulfovibrionales;f__Desulfovibrionaceae	0.825175	0.000951363	Val-Ala-Met
MW0158876	k__Bacteria;p__Firmicutes;c__Clostridia;o__unidentified_Clostridia;f__Hungateiclostridiaceae	0.825175	0.000951363	Val-Ala-Met
MW0109088	k__Bacteria;p__Firmicutes;c__Clostridia;o__Christensenellales;f__Christensenellaceae	-0.825175	0.000951363	Phe-Ala-Gly
MW0146818	k__Bacteria;p__Firmicutes;c__Clostridia;o__unidentified_Clostridia;f__Hungateiclostridiaceae	0.832168	0.000785442	Boc-Pro-Phe(NMe)-Gly-OMe
MW0122684	k__Bacteria;p__Desulfobacterota;c__Desulfovibrionia;o__Desulfovibrionales;f__Desulfovibrionaceae	0.86014	0.000331668	9-Aminoacridine
MEDL01930	k__Bacteria;p__Firmicutes;c__Clostridia;o__unidentified_Clostridia;f__Hungateiclostridiaceae	0.916084	2.8428e-05	Bis-ferulamidobutane
MW0153644	k__Bacteria;p__Desulfobacterota;c__Desulfovibrionia;o__Desulfovibrionales;f__Desulfovibrionaceae	0.811189	0.00136332	Met-Pro-Gln
MW0153644	k__Bacteria;p__Firmicutes;c__Bacilli;o__Erysipelotrichales;f__Erysipelotrichaceae	0.823119	0.00100495	Met-Pro-Gln
MW0152398	k__Bacteria;p__Firmicutes;c__Clostridia;o__unidentified_Clostridia;f__Hungateiclostridiaceae	-0.811189	0.00136332	Leu-Leu-Leu-Ala-Ala
MW0152398	k__Bacteria;p__Firmicutes;c__Bacilli;o__Erysipelotrichales;f__Erysipelotrichaceae	-0.872155	0.000216175	Leu-Leu-Leu-Ala-Ala
MW0105914	k__Bacteria;p__Firmicutes;c__Clostridia;o__Christensenellales;f__Christensenellaceae	0.867133	0.000259812	L-Aspartic acid
MW0159269	k__Bacteria;p__Desulfobacterota;c__Desulfovibrionia;o__Desulfovibrionales;f__Desulfovibrionaceae	0.804196	0.00161477	Val-HoPhe-OH
MW0140132	k__Bacteria;p__Firmicutes;c__Clostridia;o__Christensenellales;f__Christensenellaceae	0.86014	0.000331668	(+)-Prosopinine
MW0149653	k__Bacteria;p__Desulfobacterota;c__Desulfovibrionia;o__Desulfovibrionales;f__Desulfovibrionaceae	0.804196	0.00161477	Gln-Asp-Val
MW0124146	k__Bacteria;p__Desulfobacterota;c__Desulfovibrionia;o__Desulfovibrionales;f__Desulfovibrionaceae	0.825175	0.000951363	Flurazepam
MW0124146	k__Bacteria;p__Firmicutes;c__Bacilli;o__Erysipelotrichales;f__Erysipelotrichaceae	0.819616	0.00110155	Flurazepam
MW0123726	k__Bacteria;p__Firmicutes;c__Clostridia;o__Christensenellales;f__Christensenellaceae	0.811189	0.00136332	Dioxinoacrimarine A
MW0123726	k__Bacteria;p__Firmicutes;c__Clostridia;o__unidentified_Clostridia;f__Hungateiclostridiaceae	0.811189	0.00136332	Dioxinoacrimarine A
MW0123726	k__Bacteria;p__Firmicutes;c__Bacilli;o__Erysipelotrichales;f__Erysipelotrichaceae	0.812611	0.0013161	Dioxinoacrimarine A
MW0063484	k__Bacteria;p__Firmicutes;c__Clostridia;o__Christensenellales;f__Christensenellaceae	0.867133	0.000259812	Sebacic acid
MW0063484	k__Bacteria;p__Desulfobacterota;c__Desulfovibrionia;o__Desulfovibrionales;f__Desulfovibrionaceae	0.846154	0.000521134	Sebacic acid
MW0063484	k__Bacteria;p__Firmicutes;c__Bacilli;o__Erysipelotrichales;f__Erysipelotrichaceae	0.830124	0.000831418	Sebacic acid
MW0056747	k__Bacteria;p__Firmicutes;c__Clostridia;o__Christensenellales;f__Christensenellaceae	0.853147	0.000418118	Palmitoyl Serinol
MW0053415	k__Bacteria;p__Firmicutes;c__Bacilli;o__Erysipelotrichales;f__Erysipelotrichaceae	0.823119	0.00100495	Ganoderic Acid DM
MW0062230	k__Bacteria;p__Bacteroidota;c__Bacteroidia;o__Bacteroidales;f__Rikenellaceae	0.832168	0.000785442	(9alpha,15R)-N-(1,3-Dihydroxypropan-2-yl)-9,15-dihydroxy-11-oxoprosta-5,13-dien-1-amide
MW0057005	k__Bacteria;p__Firmicutes;c__Clostridia;o__Christensenellales;f__Christensenellaceae	-0.825175	0.000951363	1-(11Z-octadecenoyl)-2-(7Z,10Z,13Z,16Z,19Z-docosapentaenoyl)-sn-glycero-3-phosphocholine
MW0063692	k__Bacteria;p__Desulfobacterota;c__Desulfovibrionia;o__Desulfovibrionales;f__Desulfovibrionaceae	0.832168	0.000785442	Suberic acid
MW0063692	k__Bacteria;p__Firmicutes;c__Bacilli;o__Erysipelotrichales;f__Erysipelotrichaceae	0.819616	0.00110155	Suberic acid
MW0149115	k__Bacteria;p__Firmicutes;c__Clostridia;o__unidentified_Clostridia;f__Hungateiclostridiaceae	0.881119	0.000152674	F4-Neuroprostane (4-series)
MW0105932	k__Bacteria;p__Firmicutes;c__Clostridia;o__Christensenellales;f__Christensenellaceae	-0.86014	0.000331668	Asp-Ser
MW0105932	k__Bacteria;p__Desulfobacterota;c__Desulfovibrionia;o__Desulfovibrionales;f__Desulfovibrionaceae	-0.825175	0.000951363	Asp-Ser
MW0013819	k__Bacteria;p__Firmicutes;c__Clostridia;o__Christensenellales;f__Christensenellaceae	0.825175	0.000951363	3,4-Dihydrocoumarin
MW0109008	k__Bacteria;p__Bacteroidota;c__Bacteroidia;o__Bacteroidales;f__Rikenellaceae	0.846154	0.000521134	Oseltamivir
MW0109008	k__Bacteria;p__Desulfobacterota;c__Desulfovibrionia;o__Desulfovibrionales;f__Desulfovibrionaceae	0.874126	0.000200713	Oseltamivir
MW0109008	k__Bacteria;p__Firmicutes;c__Bacilli;o__Erysipelotrichales;f__Erysipelotrichaceae	0.823119	0.00100495	Oseltamivir
MW0156499	k__Bacteria;p__Firmicutes;c__Clostridia;o__Christensenellales;f__Christensenellaceae	-0.902098	5.99786e-05	Salannin
MW0163271	k__Bacteria;p__Desulfobacterota;c__Desulfovibrionia;o__Desulfovibrionales;f__Desulfovibrionaceae	-0.818182	0.00114311	(1S)-3-[(Z)-2-[7a-methyl-1-[(2R)-6-methylheptan-2-yl]-1,2,3,3a,6,7-hexahydroinden-4-yl]ethenyl]-4-methylcyclohex-3-en-1-ol
MW0007933	k__Bacteria;p__Firmicutes;c__Clostridia;o__Christensenellales;f__Christensenellaceae	-0.923077	1.8622e-05	DL-2-(2,4-Dinitroanilino)-4-(methylsulphinyl)butyric acid
MW0010955	k__Bacteria;p__Bacteroidota;c__Bacteroidia;o__Bacteroidales;f__Rikenellaceae	-0.846154	0.000521134	(24E)-15alpha-Acetoxy-3alpha-hydroxy-23-oxo-7,9(11),24-lanostatrien-26-oic acid
MW0010955	k__Bacteria;p__Desulfobacterota;c__Desulfovibrionia;o__Desulfovibrionales;f__Desulfovibrionaceae	-0.839161	0.000642826	(24E)-15alpha-Acetoxy-3alpha-hydroxy-23-oxo-7,9(11),24-lanostatrien-26-oic acid
MW0010955	k__Bacteria;p__Firmicutes;c__Bacilli;o__Erysipelotrichales;f__Erysipelotrichaceae	-0.85114	0.000445901	(24E)-15alpha-Acetoxy-3alpha-hydroxy-23-oxo-7,9(11),24-lanostatrien-26-oic acid
MW0123002	k__Bacteria;p__Firmicutes;c__Clostridia;o__Christensenellales;f__Christensenellaceae	0.818182	0.00114311	Azatadine
MW0123002	k__Bacteria;p__Firmicutes;c__Bacilli;o__Erysipelotrichales;f__Erysipelotrichaceae	0.812611	0.0013161	Azatadine
MW0117288	k__Bacteria;p__Firmicutes;c__Clostridia;o__unidentified_Clostridia;f__Hungateiclostridiaceae	0.818182	0.00114311	Tofacitinib
MW0117288	k__Bacteria;p__Firmicutes;c__Bacilli;o__Erysipelotrichales;f__Erysipelotrichaceae	0.903679	5.54404e-05	Tofacitinib
MW0143494	k__Bacteria;p__Firmicutes;c__Clostridia;o__Christensenellales;f__Christensenellaceae	-0.881119	0.000152674	5-(Heptadec-12-enyl)resorcinol
MW0148334	k__Bacteria;p__Firmicutes;c__Bacilli;o__Erysipelotrichales;f__Erysipelotrichaceae	0.805605	0.00156143	Dexylosylbenanomicin A
MW0053752	k__Bacteria;p__Firmicutes;c__Clostridia;o__Christensenellales;f__Christensenellaceae	0.804196	0.00161477	Glycochenodeoxycholic acid 3-glucuronide
MW0009731	k__Bacteria;p__Desulfobacterota;c__Desulfovibrionia;o__Desulfovibrionales;f__Desulfovibrionaceae	-0.812611	0.0013161	Sennoside
MW0157635	k__Bacteria;p__Firmicutes;c__Clostridia;o__Christensenellales;f__Christensenellaceae	-0.916084	2.8428e-05	Thr-Glu-Lys-Asp-Glu
MW0113518	k__Bacteria;p__Firmicutes;c__Clostridia;o__Christensenellales;f__Christensenellaceae	-0.804196	0.00161477	6-[4-(2-carboxy-2-oxoethyl)-2,6-dihydroxyphenoxy]-3,4,5-trihydroxyoxane-2-carboxylic acid
MW0113518	k__Bacteria;p__Firmicutes;c__Bacilli;o__Erysipelotrichales;f__Erysipelotrichaceae	-0.823119	0.00100495	6-[4-(2-carboxy-2-oxoethyl)-2,6-dihydroxyphenoxy]-3,4,5-trihydroxyoxane-2-carboxylic acid
MW0158995	k__Bacteria;p__Firmicutes;c__Clostridia;o__Christensenellales;f__Christensenellaceae	-0.811189	0.00136332	Val-Glu-Phe-Asp
MEDL02389	k__Bacteria;p__Bacteroidota;c__Bacteroidia;o__Bacteroidales;f__Rikenellaceae	-0.881119	0.000152674	Procyanidin B2
MEDL02389	k__Bacteria;p__Desulfobacterota;c__Desulfovibrionia;o__Desulfovibrionales;f__Desulfovibrionaceae	-0.811189	0.00136332	Procyanidin B2
MEDL02389	k__Bacteria;p__Firmicutes;c__Clostridia;o__unidentified_Clostridia;f__Hungateiclostridiaceae	-0.832168	0.000785442	Procyanidin B2
MEDL02389	k__Bacteria;p__Firmicutes;c__Bacilli;o__Erysipelotrichales;f__Erysipelotrichaceae	-0.816113	0.00120515	Procyanidin B2
MW0153232	k__Bacteria;p__Firmicutes;c__Clostridia;o__unidentified_Clostridia;f__Hungateiclostridiaceae	0.832168	0.000785442	Lys-Met-OH
MW0015405	k__Bacteria;p__Firmicutes;c__Clostridia;o__Christensenellales;f__Christensenellaceae	0.853147	0.000418118	11-Oxo-prosta-5Z,12E,14Z-trien-1-oic acid
MW0146043	k__Bacteria;p__Desulfobacterota;c__Desulfovibrionia;o__Desulfovibrionales;f__Desulfovibrionaceae	0.972028	1.28681e-07	Asp-Asn-Phe-Lys-Ala
MW0141420	k__Bacteria;p__Firmicutes;c__Clostridia;o__Christensenellales;f__Christensenellaceae	0.811189	0.00136332	propan-2-yl (Z)-7-[(1S,2S,3R,5S)-3,5-dihydroxy-2-[(E,3S)-3-hydroxy-3-methyloct-1-enyl]cyclopentyl]hept-5-enoate
MW0141420	k__Bacteria;p__Firmicutes;c__Bacilli;o__Erysipelotrichales;f__Erysipelotrichaceae	0.875658	0.000189298	propan-2-yl (Z)-7-[(1S,2S,3R,5S)-3,5-dihydroxy-2-[(E,3S)-3-hydroxy-3-methyloct-1-enyl]cyclopentyl]hept-5-enoate
MW0061821	k__Bacteria;p__Firmicutes;c__Clostridia;o__Christensenellales;f__Christensenellaceae	0.867133	0.000259812	Pimelic acid
MW0061821	k__Bacteria;p__Desulfobacterota;c__Desulfovibrionia;o__Desulfovibrionales;f__Desulfovibrionaceae	0.86014	0.000331668	Pimelic acid
MW0061821	k__Bacteria;p__Firmicutes;c__Bacilli;o__Erysipelotrichales;f__Erysipelotrichaceae	0.86515	0.000278812	Pimelic acid
MEDL01887	k__Bacteria;p__Firmicutes;c__Clostridia;o__Christensenellales;f__Christensenellaceae	0.825175	0.000951363	2-Hydroxybenzaldehyde
MEDL01887	k__Bacteria;p__Firmicutes;c__Bacilli;o__Erysipelotrichales;f__Erysipelotrichaceae	0.963224	4.98049e-07	2-Hydroxybenzaldehyde
MW0015799	k__Bacteria;p__Desulfobacterota;c__Desulfovibrionia;o__Desulfovibrionales;f__Desulfovibrionaceae	0.818182	0.00114311	methyl (1S,4S,5R,9S,10R,13S,14S)-14-acetyloxy-5-formyl-5,9-dimethyltetracyclo[11.2.1.01,10.04,9]hexadecane-14-carboxylate
MW0015799	k__Bacteria;p__Firmicutes;c__Bacilli;o__Erysipelotrichales;f__Erysipelotrichaceae	0.833626	0.000753851	methyl (1S,4S,5R,9S,10R,13S,14S)-14-acetyloxy-5-formyl-5,9-dimethyltetracyclo[11.2.1.01,10.04,9]hexadecane-14-carboxylate
MW0011277	k__Bacteria;p__Firmicutes;c__Bacilli;o__Erysipelotrichales;f__Erysipelotrichaceae	0.816113	0.00120515	(3S,3'S,5R,5'R,6R)-6,7-Didehydro-5,6-dihydro-3,3',5,8'-tetrahydroxy-beta,kappa-caroten-6'-one
MW0108971	k__Bacteria;p__Desulfobacterota;c__Desulfovibrionia;o__Desulfovibrionales;f__Desulfovibrionaceae	0.818182	0.00114311	O-benzyl-L-serine
MW0108971	k__Bacteria;p__Firmicutes;c__Bacilli;o__Erysipelotrichales;f__Erysipelotrichaceae	0.833626	0.000753851	O-benzyl-L-serine
MW0169364	k__Bacteria;p__Firmicutes;c__Clostridia;o__Christensenellales;f__Christensenellaceae	0.818182	0.00114311	Kynurenic acid
MW0169364	k__Bacteria;p__Firmicutes;c__Bacilli;o__Erysipelotrichales;f__Erysipelotrichaceae	0.85114	0.000445901	Kynurenic acid
MW0063494	k__Bacteria;p__Desulfobacterota;c__Desulfovibrionia;o__Desulfovibrionales;f__Desulfovibrionaceae	0.867133	0.000259812	Secoeremopetasitolide B
MW0063494	k__Bacteria;p__Firmicutes;c__Bacilli;o__Erysipelotrichales;f__Erysipelotrichaceae	0.896674	7.78046e-05	Secoeremopetasitolide B
MW0146965	k__Bacteria;p__Firmicutes;c__Clostridia;o__Christensenellales;f__Christensenellaceae	-0.881119	0.000152674	Calafatimine
MW0055331	k__Bacteria;p__Firmicutes;c__Clostridia;o__unidentified_Clostridia;f__Hungateiclostridiaceae	-0.867133	0.000259812	N-Nitrosotomatidine
MW0131778	k__Bacteria;p__Firmicutes;c__Clostridia;o__Christensenellales;f__Christensenellaceae	-0.832168	0.000785442	3,4,5-trihydroxy-6-[(7-hydroxy-6-{4-hydroxy-6-methyl-5-oxo-3-[(3,4,5-trihydroxy-6-methyloxan-2-yl)oxy]oxan-2-yl}-2-(4-hydroxyphenyl)-4-oxo-4H-chromen-5-yl)oxy]oxane-2-carboxylic acid
MW0131778	k__Bacteria;p__Firmicutes;c__Bacilli;o__Erysipelotrichales;f__Erysipelotrichaceae	-0.802103	0.00169653	3,4,5-trihydroxy-6-[(7-hydroxy-6-{4-hydroxy-6-methyl-5-oxo-3-[(3,4,5-trihydroxy-6-methyloxan-2-yl)oxy]oxan-2-yl}-2-(4-hydroxyphenyl)-4-oxo-4H-chromen-5-yl)oxy]oxane-2-carboxylic acid
MW0152142	k__Bacteria;p__Firmicutes;c__Clostridia;o__Christensenellales;f__Christensenellaceae	-0.944056	3.92726e-06	Latanoprost-d4
MW0129733	k__Bacteria;p__Desulfobacterota;c__Desulfovibrionia;o__Desulfovibrionales;f__Desulfovibrionaceae	0.811189	0.00136332	1-[2,4-dihydroxy-5-(hydroxymethyl)-6-methoxy-3-methylphenyl]-3-phenylpropan-1-one
MW0141357	k__Bacteria;p__Firmicutes;c__Clostridia;o__unidentified_Clostridia;f__Hungateiclostridiaceae	0.804196	0.00161477	13,14-dihydro-15-keto Prostaglandin D2-d4
MW0115411	k__Bacteria;p__Firmicutes;c__Clostridia;o__unidentified_Clostridia;f__Hungateiclostridiaceae	-0.902098	5.99786e-05	Tremulacin
MW0006078	k__Bacteria;p__Desulfobacterota;c__Desulfovibrionia;o__Desulfovibrionales;f__Desulfovibrionaceae	0.874126	0.000200713	Benzyl alcohol
MW0056776	k__Bacteria;p__Desulfobacterota;c__Desulfovibrionia;o__Desulfovibrionales;f__Desulfovibrionaceae	0.881119	0.000152674	Parthenin
MW0110464	k__Bacteria;p__Desulfobacterota;c__Desulfovibrionia;o__Desulfovibrionales;f__Desulfovibrionaceae	0.804196	0.00161477	Vignatic acid A
MW0125631	k__Bacteria;p__Firmicutes;c__Clostridia;o__Christensenellales;f__Christensenellaceae	0.86014	0.000331668	Nalidixic acid
MW0142806	k__Bacteria;p__Firmicutes;c__Clostridia;o__Christensenellales;f__Christensenellaceae	-0.881119	0.000152674	3'-Amino-3'-deoxyadenosine 5'-(dihydrogen phosphate)
MW0142806	k__Bacteria;p__Desulfobacterota;c__Desulfovibrionia;o__Desulfovibrionales;f__Desulfovibrionaceae	-0.818182	0.00114311	3'-Amino-3'-deoxyadenosine 5'-(dihydrogen phosphate)
MW0142806	k__Bacteria;p__Firmicutes;c__Bacilli;o__Erysipelotrichales;f__Erysipelotrichaceae	-0.802103	0.00169653	3'-Amino-3'-deoxyadenosine 5'-(dihydrogen phosphate)
MW0006597	k__Bacteria;p__Desulfobacterota;c__Desulfovibrionia;o__Desulfovibrionales;f__Desulfovibrionaceae	0.811189	0.00136332	Citalopram
MW0115672	k__Bacteria;p__Desulfobacterota;c__Desulfovibrionia;o__Desulfovibrionales;f__Desulfovibrionaceae	-0.839161	0.000642826	Chloral hydrate
MW0168173	k__Bacteria;p__Desulfobacterota;c__Desulfovibrionia;o__Desulfovibrionales;f__Desulfovibrionaceae	0.832168	0.000785442	Corynan-16-carboxylic acid, 16,17,19,20-tetradehydro-17-hydroxy-, methyl ester, (16E,19E)-
MW0168173	k__Bacteria;p__Firmicutes;c__Bacilli;o__Erysipelotrichales;f__Erysipelotrichaceae	0.819616	0.00110155	Corynan-16-carboxylic acid, 16,17,19,20-tetradehydro-17-hydroxy-, methyl ester, (16E,19E)-
MW0123894	k__Bacteria;p__Firmicutes;c__Clostridia;o__Christensenellales;f__Christensenellaceae	0.839161	0.000642826	Ethirimol
MEDN1462	k__Bacteria;p__Firmicutes;c__Bacilli;o__Erysipelotrichales;f__Erysipelotrichaceae	0.819616	0.00110155	(±)13(14)-DiHDPE(A)
MW0011289	k__Bacteria;p__Bacteroidota;c__Bacteroidia;o__Bacteroidales;f__Rikenellaceae	0.839161	0.000642826	C22 Sulfatide
MW0011289	k__Bacteria;p__Desulfobacterota;c__Desulfovibrionia;o__Desulfovibrionales;f__Desulfovibrionaceae	0.811189	0.00136332	C22 Sulfatide
MW0011289	k__Bacteria;p__Firmicutes;c__Bacilli;o__Erysipelotrichales;f__Erysipelotrichaceae	0.805605	0.00156143	C22 Sulfatide
MW0014380	k__Bacteria;p__Desulfobacterota;c__Desulfovibrionia;o__Desulfovibrionales;f__Desulfovibrionaceae	0.846154	0.000521134	4-{[(4S,5R,6E,8E,10Z,13Z)-1-carboxy-4-hydroxynonadeca-6,8,10,13-tetraen-5-yl]sulfanyl}benzoic acid
MW0014380	k__Bacteria;p__Firmicutes;c__Clostridia;o__unidentified_Clostridia;f__Hungateiclostridiaceae	0.818182	0.00114311	4-{[(4S,5R,6E,8E,10Z,13Z)-1-carboxy-4-hydroxynonadeca-6,8,10,13-tetraen-5-yl]sulfanyl}benzoic acid
MW0158451	k__Bacteria;p__Firmicutes;c__Clostridia;o__Christensenellales;f__Christensenellaceae	-0.846154	0.000521134	Tyr-Glu-Asp
MW0148486	k__Bacteria;p__Firmicutes;c__Clostridia;o__unidentified_Clostridia;f__Hungateiclostridiaceae	-0.811189	0.00136332	DIHYDRO--TUBAIC ACID
MW0155534	k__Bacteria;p__Firmicutes;c__Clostridia;o__Christensenellales;f__Christensenellaceae	-0.916084	2.8428e-05	p-Hydroxyphenylacetothiohydroximate
MW0155534	k__Bacteria;p__Firmicutes;c__Bacilli;o__Erysipelotrichales;f__Erysipelotrichaceae	-0.809108	0.00143474	p-Hydroxyphenylacetothiohydroximate
MEDTN01087	k__Bacteria;p__Bacteroidota;c__Bacteroidia;o__Bacteroidales;f__Rikenellaceae	-0.846154	0.000521134	3-beta-D-galactosyl-sn-glycerol
MEDTN01087	k__Bacteria;p__Firmicutes;c__Bacilli;o__Erysipelotrichales;f__Erysipelotrichaceae	-0.805605	0.00156143	3-beta-D-galactosyl-sn-glycerol
MW0141752	k__Bacteria;p__Bacteroidota;c__Bacteroidia;o__Bacteroidales;f__Rikenellaceae	-0.86014	0.000331668	9H-Fluoren-9-one, 1,9a-dihydro-1,9a-dihydroxy-, cis-(+)-
MW0141752	k__Bacteria;p__Desulfobacterota;c__Desulfovibrionia;o__Desulfovibrionales;f__Desulfovibrionaceae	-0.846154	0.000521134	9H-Fluoren-9-one, 1,9a-dihydro-1,9a-dihydroxy-, cis-(+)-
MW0141752	k__Bacteria;p__Firmicutes;c__Bacilli;o__Erysipelotrichales;f__Erysipelotrichaceae	-0.840632	0.000615569	9H-Fluoren-9-one, 1,9a-dihydro-1,9a-dihydroxy-, cis-(+)-
MW0127604	k__Bacteria;p__Firmicutes;c__Bacilli;o__Erysipelotrichales;f__Erysipelotrichaceae	0.854642	0.000398308	Epigallocatechin 3-O-(3-O-methyl)gallate
MW0013113	k__Bacteria;p__Desulfobacterota;c__Desulfovibrionia;o__Desulfovibrionales;f__Desulfovibrionaceae	0.867133	0.000259812	2,3-dinor Thromboxane B1
MW0010587	k__Bacteria;p__Bacteroidota;c__Bacteroidia;o__Bacteroidales;f__Rikenellaceae	0.825175	0.000951363	(14S)-9,20,25-trimethoxy-15,30-dimethyl-7,23-dioxa-15,30-diazaheptacyclo[22.6.2.23,6.18,12.114,18.027,31.022,33]hexatriaconta-3(36),4,6(35),8,10,12(34),18,20,22(33),24,26,31-dodecaen-21-ol
MW0010587	k__Bacteria;p__Desulfobacterota;c__Desulfovibrionia;o__Desulfovibrionales;f__Desulfovibrionaceae	0.825175	0.000951363	(14S)-9,20,25-trimethoxy-15,30-dimethyl-7,23-dioxa-15,30-diazaheptacyclo[22.6.2.23,6.18,12.114,18.027,31.022,33]hexatriaconta-3(36),4,6(35),8,10,12(34),18,20,22(33),24,26,31-dodecaen-21-ol
MW0139910	k__Bacteria;p__Firmicutes;c__Clostridia;o__Christensenellales;f__Christensenellaceae	0.874126	0.000200713	Valrubicin
MW0149438	k__Bacteria;p__Firmicutes;c__Clostridia;o__unidentified_Clostridia;f__Hungateiclostridiaceae	-0.86014	0.000331668	gamma-Glutamyl-Se-methylselenocysteine;5-L-Glutamyl-Se-methylselenocysteine
MW0158972	k__Bacteria;p__Bacteroidota;c__Bacteroidia;o__Bacteroidales;f__Rikenellaceae	0.867133	0.000259812	Val-Gln-Met-Met-Thr
MW0158972	k__Bacteria;p__Firmicutes;c__Clostridia;o__unidentified_Clostridia;f__Hungateiclostridiaceae	0.86014	0.000331668	Val-Gln-Met-Met-Thr
MW0158972	k__Bacteria;p__Firmicutes;c__Bacilli;o__Erysipelotrichales;f__Erysipelotrichaceae	0.858145	0.000354759	Val-Gln-Met-Met-Thr
FDATP00830	k__Bacteria;p__Firmicutes;c__Bacilli;o__Erysipelotrichales;f__Erysipelotrichaceae	0.887719	0.000116071	Azithromycin dihydrate
MW0122783	k__Bacteria;p__Desulfobacterota;c__Desulfovibrionia;o__Desulfovibrionales;f__Desulfovibrionaceae	0.853147	0.000418118	Aloxistatin
MW0112941	k__Bacteria;p__Desulfobacterota;c__Desulfovibrionia;o__Desulfovibrionales;f__Desulfovibrionaceae	0.804196	0.00161477	4-(2-Aminophenyl)-2,4-dioxobutanoic acid
MW0105431	k__Bacteria;p__Firmicutes;c__Bacilli;o__Erysipelotrichales;f__Erysipelotrichaceae	-0.830124	0.000831418	Acivicin
MW0153637	k__Bacteria;p__Firmicutes;c__Clostridia;o__Christensenellales;f__Christensenellaceae	-0.895105	8.36659e-05	Met-Phe-Thr-Glu-Asp
MW0157864	k__Bacteria;p__Firmicutes;c__Bacilli;o__Erysipelotrichales;f__Erysipelotrichaceae	0.823119	0.00100495	Thr-Val-Leu-Arg
MW0011176	k__Bacteria;p__Firmicutes;c__Clostridia;o__Christensenellales;f__Christensenellaceae	0.839161	0.000642826	(3beta,17alpha,23S,24S)-17,23-Epoxy-3,24,29-trihydroxy-27-norlanost-8-en-15-one
MW0011176	k__Bacteria;p__Firmicutes;c__Bacilli;o__Erysipelotrichales;f__Erysipelotrichaceae	0.809108	0.00143474	(3beta,17alpha,23S,24S)-17,23-Epoxy-3,24,29-trihydroxy-27-norlanost-8-en-15-one
MW0155198	k__Bacteria;p__Firmicutes;c__Clostridia;o__unidentified_Clostridia;f__Hungateiclostridiaceae	-0.86014	0.000331668	Phe-Gly-Ser
MW0113844	k__Bacteria;p__Firmicutes;c__Bacilli;o__Erysipelotrichales;f__Erysipelotrichaceae	0.826621	0.000915011	Acetaminophen glucuronide
MW0009466	k__Bacteria;p__Firmicutes;c__Bacilli;o__Erysipelotrichales;f__Erysipelotrichaceae	0.812611	0.0013161	Pimelic Diphenylamide 106
MW0015862	k__Bacteria;p__Bacteroidota;c__Bacteroidia;o__Bacteroidales;f__Rikenellaceae	0.902098	5.99786e-05	1-O-Hexadecyl-2-arachidonoyl-sn-glycero-3-phosphocholine
MW0015862	k__Bacteria;p__Desulfobacterota;c__Desulfovibrionia;o__Desulfovibrionales;f__Desulfovibrionaceae	0.888112	0.000114134	1-O-Hexadecyl-2-arachidonoyl-sn-glycero-3-phosphocholine
MW0146011	k__Bacteria;p__Desulfobacterota;c__Desulfovibrionia;o__Desulfovibrionales;f__Desulfovibrionaceae	-0.811189	0.00136332	Asp-Ala-Thr
MW0146011	k__Bacteria;p__Firmicutes;c__Bacilli;o__Erysipelotrichales;f__Erysipelotrichaceae	-0.802103	0.00169653	Asp-Ala-Thr
MW0156778	k__Bacteria;p__Firmicutes;c__Clostridia;o__unidentified_Clostridia;f__Hungateiclostridiaceae	-0.846154	0.000521134	Ser-His-Met
MW0143507	k__Bacteria;p__Firmicutes;c__Clostridia;o__unidentified_Clostridia;f__Hungateiclostridiaceae	0.832168	0.000785442	5,10-Methylene-tetrahydrosarcinapterin
MEDN0241	k__Bacteria;p__Firmicutes;c__Clostridia;o__Christensenellales;f__Christensenellaceae	0.867133	0.000259812	Vitamin D3
MW0151341	k__Bacteria;p__Bacteroidota;c__Bacteroidia;o__Bacteroidales;f__Rikenellaceae	0.818182	0.00114311	Ile-Arg-Tyr-Arg
MW0151341	k__Bacteria;p__Firmicutes;c__Clostridia;o__Christensenellales;f__Christensenellaceae	0.804196	0.00161477	Ile-Arg-Tyr-Arg
MW0151341	k__Bacteria;p__Firmicutes;c__Bacilli;o__Erysipelotrichales;f__Erysipelotrichaceae	0.910684	3.84695e-05	Ile-Arg-Tyr-Arg
MW0144924	k__Bacteria;p__Firmicutes;c__Clostridia;o__Christensenellales;f__Christensenellaceae	-0.965035	3.88099e-07	alpha-L-Araf-(1->5)-alpha-L-Araf-(1->5)-L-Araf
MW0008726	k__Bacteria;p__Firmicutes;c__Bacilli;o__Erysipelotrichales;f__Erysipelotrichaceae	0.858145	0.000354759	N-[4-[[6-Methoxy-7-[3-(4-morpholinyl)propoxy]-4-quinazolinyl]amino]phenyl]benzamide
MW0139091	k__Bacteria;p__Desulfobacterota;c__Desulfovibrionia;o__Desulfovibrionales;f__Desulfovibrionaceae	0.86014	0.000331668	Caffeoylferuloylspermidine
MW0009449	k__Bacteria;p__Desulfobacterota;c__Desulfovibrionia;o__Desulfovibrionales;f__Desulfovibrionaceae	0.818182	0.00114311	Phthalic acid
MW0009449	k__Bacteria;p__Firmicutes;c__Bacilli;o__Erysipelotrichales;f__Erysipelotrichaceae	0.858145	0.000354759	Phthalic acid
MW0144826	k__Bacteria;p__Firmicutes;c__Bacilli;o__Erysipelotrichales;f__Erysipelotrichaceae	-0.928198	1.33123e-05	Ala-HoPhe-OH
MW0124395	k__Bacteria;p__Firmicutes;c__Clostridia;o__unidentified_Clostridia;f__Hungateiclostridiaceae	0.825175	0.000951363	Imiprothrin
MW0149728	k__Bacteria;p__Firmicutes;c__Clostridia;o__Christensenellales;f__Christensenellaceae	0.825175	0.000951363	Gln-Ile-Tyr-Glu
MW0159157	k__Bacteria;p__Firmicutes;c__Clostridia;o__Christensenellales;f__Christensenellaceae	-0.965035	3.88099e-07	Val-Ser-Gly-Pro-Glu
FDATP00474	k__Bacteria;p__Firmicutes;c__Clostridia;o__Christensenellales;f__Christensenellaceae	-0.804196	0.00161477	Phenformin hydrochloride
MW0114609	k__Bacteria;p__Firmicutes;c__Clostridia;o__Christensenellales;f__Christensenellaceae	-0.916084	2.8428e-05	Hydroxytyrosol 1-O-glucoside
MW0114476	k__Bacteria;p__Firmicutes;c__Clostridia;o__unidentified_Clostridia;f__Hungateiclostridiaceae	0.832168	0.000785442	Formyl-5-hydroxykynurenamine
MW0114476	k__Bacteria;p__Firmicutes;c__Bacilli;o__Erysipelotrichales;f__Erysipelotrichaceae	0.893171	9.13597e-05	Formyl-5-hydroxykynurenamine
MW0150281	k__Bacteria;p__Firmicutes;c__Clostridia;o__Christensenellales;f__Christensenellaceae	0.881119	0.000152674	Gly-Ala-Arg-Ala-Glu
MW0115269	k__Bacteria;p__Firmicutes;c__Clostridia;o__Christensenellales;f__Christensenellaceae	-0.825175	0.000951363	Semilepidinoside B
MW0111335	k__Bacteria;p__Firmicutes;c__Clostridia;o__Christensenellales;f__Christensenellaceae	0.853147	0.000418118	Triethylenetetramine
MW0159328	k__Bacteria;p__Firmicutes;c__Bacilli;o__Erysipelotrichales;f__Erysipelotrichaceae	0.809108	0.00143474	Vernoflexuoside
MW0143703	k__Bacteria;p__Firmicutes;c__Clostridia;o__Christensenellales;f__Christensenellaceae	0.832168	0.000785442	5-trans Fluprostenol
MW0139936	k__Bacteria;p__Firmicutes;c__Bacilli;o__Erysipelotrichales;f__Erysipelotrichaceae	-0.830124	0.000831418	Vitexin
MW0154009	k__Bacteria;p__Firmicutes;c__Bacilli;o__Erysipelotrichales;f__Erysipelotrichaceae	0.826621	0.000915011	Mycolactone E
MW0152411	k__Bacteria;p__Bacteroidota;c__Bacteroidia;o__Bacteroidales;f__Rikenellaceae	0.804196	0.00161477	Leu-Lys-Ala-Val-Val
MW0152411	k__Bacteria;p__Firmicutes;c__Clostridia;o__Christensenellales;f__Christensenellaceae	0.867133	0.000259812	Leu-Lys-Ala-Val-Val
MW0152411	k__Bacteria;p__Firmicutes;c__Bacilli;o__Erysipelotrichales;f__Erysipelotrichaceae	0.816113	0.00120515	Leu-Lys-Ala-Val-Val
MW0141044	k__Bacteria;p__Firmicutes;c__Bacilli;o__Erysipelotrichales;f__Erysipelotrichaceae	0.816113	0.00120515	1,1,2-Triphenylpropane
MW0153949	k__Bacteria;p__Firmicutes;c__Clostridia;o__Christensenellales;f__Christensenellaceae	0.867133	0.000259812	3-Monobromobisphenol A
MW0194133	k__Bacteria;p__Desulfobacterota;c__Desulfovibrionia;o__Desulfovibrionales;f__Desulfovibrionaceae	0.839161	0.000642826	(6R,7R)-7-[[(2S)-2-azanyl-2-phenyl-ethanoyl]amino]-3-chloranyl-8-oxidanylidene-5-thia-1-azabicyclo[4.2.0]oct-2-ene-2-carboxylic acid
MW0194133	k__Bacteria;p__Firmicutes;c__Bacilli;o__Erysipelotrichales;f__Erysipelotrichaceae	0.833626	0.000753851	(6R,7R)-7-[[(2S)-2-azanyl-2-phenyl-ethanoyl]amino]-3-chloranyl-8-oxidanylidene-5-thia-1-azabicyclo[4.2.0]oct-2-ene-2-carboxylic acid
MEDL00860	k__Bacteria;p__Bacteroidota;c__Bacteroidia;o__Bacteroidales;f__Rikenellaceae	0.867133	0.000259812	D-Ornithine
MEDL00860	k__Bacteria;p__Desulfobacterota;c__Desulfovibrionia;o__Desulfovibrionales;f__Desulfovibrionaceae	0.832168	0.000785442	D-Ornithine
MEDL00860	k__Bacteria;p__Firmicutes;c__Bacilli;o__Erysipelotrichales;f__Erysipelotrichaceae	0.802103	0.00169653	D-Ornithine
MW0116181	k__Bacteria;p__Firmicutes;c__Clostridia;o__Christensenellales;f__Christensenellaceae	0.853147	0.000418118	Sipatrigine
MW0013319	k__Bacteria;p__Desulfobacterota;c__Desulfovibrionia;o__Desulfovibrionales;f__Desulfovibrionaceae	-0.846154	0.000521134	25-Azacholesterol
MW0110047	k__Bacteria;p__Desulfobacterota;c__Desulfovibrionia;o__Desulfovibrionales;f__Desulfovibrionaceae	0.832168	0.000785442	Tropate
MW0110047	k__Bacteria;p__Firmicutes;c__Clostridia;o__unidentified_Clostridia;f__Hungateiclostridiaceae	0.846154	0.000521134	Tropate
MW0133192	k__Bacteria;p__Firmicutes;c__Clostridia;o__Christensenellales;f__Christensenellaceae	0.818182	0.00114311	3-O-alpha-mycarosylerythronolide B
MW0133192	k__Bacteria;p__Firmicutes;c__Bacilli;o__Erysipelotrichales;f__Erysipelotrichaceae	0.837129	0.000682001	3-O-alpha-mycarosylerythronolide B
MW0062101	k__Bacteria;p__Firmicutes;c__Clostridia;o__Christensenellales;f__Christensenellaceae	-0.818182	0.00114311	Plumieride
MW0141467	k__Bacteria;p__Firmicutes;c__Clostridia;o__Christensenellales;f__Christensenellaceae	-0.832168	0.000785442	16alpha-Bromo-17beta-estradiol
MW0141467	k__Bacteria;p__Firmicutes;c__Bacilli;o__Erysipelotrichales;f__Erysipelotrichaceae	-0.802103	0.00169653	16alpha-Bromo-17beta-estradiol
MW0156847	k__Bacteria;p__Firmicutes;c__Clostridia;o__Christensenellales;f__Christensenellaceae	-0.874126	0.000200713	Ser-Lys-Phe-Leu-Lys
MEDTN00717	k__Bacteria;p__Firmicutes;c__Clostridia;o__unidentified_Clostridia;f__Hungateiclostridiaceae	0.86014	0.000331668	4-Oxoretinoic acid
MADN0581	k__Bacteria;p__Firmicutes;c__Bacilli;o__Erysipelotrichales;f__Erysipelotrichaceae	-0.858145	0.000354759	F-Amidine (trifluoroacetate salt)
MW0142043	k__Bacteria;p__Firmicutes;c__Clostridia;o__unidentified_Clostridia;f__Hungateiclostridiaceae	0.874126	0.000200713	2,4-diacetamido-2,4,6-trideoxy-alpha-D-mannopyranose
MW0055445	k__Bacteria;p__Bacteroidota;c__Bacteroidia;o__Bacteroidales;f__Rikenellaceae	-0.804196	0.00161477	capryloyl-CoA
MW0142876	k__Bacteria;p__Firmicutes;c__Clostridia;o__Christensenellales;f__Christensenellaceae	-0.902098	5.99786e-05	3-chloro-D-alanine
MW0017099	k__Bacteria;p__Desulfobacterota;c__Desulfovibrionia;o__Desulfovibrionales;f__Desulfovibrionaceae	0.846154	0.000521134	9s,13r-12-Oxophytodienoic Acid
MW0017099	k__Bacteria;p__Firmicutes;c__Bacilli;o__Erysipelotrichales;f__Erysipelotrichaceae	0.830124	0.000831418	9s,13r-12-Oxophytodienoic Acid
MW0054114	k__Bacteria;p__Firmicutes;c__Clostridia;o__Christensenellales;f__Christensenellaceae	0.909091	4.19104e-05	Isopentenyl pyrophosphate
FDATN00026	k__Bacteria;p__Firmicutes;c__Clostridia;o__unidentified_Clostridia;f__Hungateiclostridiaceae	-0.867133	0.000259812	Cabozantinib
MW0150047	k__Bacteria;p__Bacteroidota;c__Bacteroidia;o__Bacteroidales;f__Rikenellaceae	0.825175	0.000951363	Glu-Leu-Ala-Met-Met
MW0150047	k__Bacteria;p__Desulfobacterota;c__Desulfovibrionia;o__Desulfovibrionales;f__Desulfovibrionaceae	0.839161	0.000642826	Glu-Leu-Ala-Met-Met
MW0150047	k__Bacteria;p__Firmicutes;c__Clostridia;o__unidentified_Clostridia;f__Hungateiclostridiaceae	0.86014	0.000331668	Glu-Leu-Ala-Met-Met
MW0150047	k__Bacteria;p__Firmicutes;c__Bacilli;o__Erysipelotrichales;f__Erysipelotrichaceae	0.85114	0.000445901	Glu-Leu-Ala-Met-Met
MW0154235	k__Bacteria;p__Desulfobacterota;c__Desulfovibrionia;o__Desulfovibrionales;f__Desulfovibrionaceae	0.818182	0.00114311	N-Acetyl-leu-leu-leu-tyr-amide
MW0111967	k__Bacteria;p__Desulfobacterota;c__Desulfovibrionia;o__Desulfovibrionales;f__Desulfovibrionaceae	0.881119	0.000152674	2,4-Diacetylphloroglucinol
MW0055721	k__Bacteria;p__Bacteroidota;c__Bacteroidia;o__Bacteroidales;f__Rikenellaceae	0.818182	0.00114311	PA(18:1(9Z)/18:1(9Z))
MW0016226	k__Bacteria;p__Firmicutes;c__Clostridia;o__unidentified_Clostridia;f__Hungateiclostridiaceae	0.818182	0.00114311	1,4-Androstadiene-3,17-dione
MW0009895	k__Bacteria;p__Desulfobacterota;c__Desulfovibrionia;o__Desulfovibrionales;f__Desulfovibrionaceae	0.832168	0.000785442	Tetraphenylphosphonium
MW0009895	k__Bacteria;p__Firmicutes;c__Bacilli;o__Erysipelotrichales;f__Erysipelotrichaceae	0.805605	0.00156143	Tetraphenylphosphonium
MW0154034	k__Bacteria;p__Firmicutes;c__Clostridia;o__Christensenellales;f__Christensenellaceae	-0.895105	8.36659e-05	Myxalamid A
MW0012276	k__Bacteria;p__Firmicutes;c__Clostridia;o__Christensenellales;f__Christensenellaceae	0.867133	0.000259812	3,3,4,4-tetradeuterio-7-[(1R,2R,3R)-3-hydroxy-2-[(3R)-3-hydroxyoctyl]-5-oxocyclopentyl]heptanoic acid
MW0055282	k__Bacteria;p__Firmicutes;c__Clostridia;o__Christensenellales;f__Christensenellaceae	-0.895105	8.36659e-05	Neotigogenin acetate
MW0055282	k__Bacteria;p__Firmicutes;c__Bacilli;o__Erysipelotrichales;f__Erysipelotrichaceae	-0.854642	0.000398308	Neotigogenin acetate
MW0009562	k__Bacteria;p__Desulfobacterota;c__Desulfovibrionia;o__Desulfovibrionales;f__Desulfovibrionaceae	0.846154	0.000521134	Propoxur
MW0108403	k__Bacteria;p__Firmicutes;c__Clostridia;o__Christensenellales;f__Christensenellaceae	0.804196	0.00161477	N-(2-Furoyl)glycine
MW0153161	k__Bacteria;p__Firmicutes;c__Clostridia;o__Christensenellales;f__Christensenellaceae	0.86014	0.000331668	Lys-Thr-Thr
MW0153161	k__Bacteria;p__Firmicutes;c__Bacilli;o__Erysipelotrichales;f__Erysipelotrichaceae	0.830124	0.000831418	Lys-Thr-Thr
MW0053734	k__Bacteria;p__Firmicutes;c__Clostridia;o__Christensenellales;f__Christensenellaceae	-0.811189	0.00136332	Glycerophospho-N-Palmitoyl Ethanolamine
MW0125489	k__Bacteria;p__Firmicutes;c__Clostridia;o__unidentified_Clostridia;f__Hungateiclostridiaceae	0.951049	2.03842e-06	N,N,N',N'-Tetrakis(2-pyridylmethyl)ethylenediamine
MW0125979	k__Bacteria;p__Firmicutes;c__Clostridia;o__Christensenellales;f__Christensenellaceae	0.804196	0.00161477	Omeprazole
MW0147794	k__Bacteria;p__Firmicutes;c__Clostridia;o__Christensenellales;f__Christensenellaceae	-0.86014	0.000331668	Corticosterone acetate
MW0152477	k__Bacteria;p__Desulfobacterota;c__Desulfovibrionia;o__Desulfovibrionales;f__Desulfovibrionaceae	0.867133	0.000259812	Leu-Ser-Ala-Asp
MEDN0781	k__Bacteria;p__Firmicutes;c__Bacilli;o__Erysipelotrichales;f__Erysipelotrichaceae	0.805605	0.00156143	6-keto-PGF1α
MW0003649	k__Bacteria;p__Desulfobacterota;c__Desulfovibrionia;o__Desulfovibrionales;f__Desulfovibrionaceae	0.888112	0.000114134	3,4-Dimethylbenzoic acid
MEDN0387	k__Bacteria;p__Firmicutes;c__Bacilli;o__Erysipelotrichales;f__Erysipelotrichaceae	-0.872155	0.000216175	FFA(11:0)
MW0169303	k__Bacteria;p__Desulfobacterota;c__Desulfovibrionia;o__Desulfovibrionales;f__Desulfovibrionaceae	-0.839161	0.000642826	Indoprofen
MW0169303	k__Bacteria;p__Firmicutes;c__Clostridia;o__unidentified_Clostridia;f__Hungateiclostridiaceae	-0.867133	0.000259812	Indoprofen
MW0169303	k__Bacteria;p__Firmicutes;c__Bacilli;o__Erysipelotrichales;f__Erysipelotrichaceae	-0.816113	0.00120515	Indoprofen
MW0011982	k__Bacteria;p__Firmicutes;c__Clostridia;o__unidentified_Clostridia;f__Hungateiclostridiaceae	-0.853147	0.000418118	(S)-10,16-Dihydroxyhexadecanoic acid
MW0114722	k__Bacteria;p__Firmicutes;c__Clostridia;o__Christensenellales;f__Christensenellaceae	0.86014	0.000331668	L-Erythrulose
MW0153102	k__Bacteria;p__Firmicutes;c__Clostridia;o__Christensenellales;f__Christensenellaceae	-0.881119	0.000152674	Lys-Phe-Lys-Met-Lys
MW0140207	k__Bacteria;p__Desulfobacterota;c__Desulfovibrionia;o__Desulfovibrionales;f__Desulfovibrionaceae	-0.853147	0.000418118	(1E)-4-oxobut-1-ene-1,2,4-tricarboxylic acid
MW0123675	k__Bacteria;p__Firmicutes;c__Clostridia;o__unidentified_Clostridia;f__Hungateiclostridiaceae	0.804196	0.00161477	Dihydrogambogic acid
MW0017206	k__Bacteria;p__Firmicutes;c__Clostridia;o__Christensenellales;f__Christensenellaceae	0.853147	0.000418118	Citronellic acid
MW0053622	k__Bacteria;p__Firmicutes;c__Clostridia;o__Christensenellales;f__Christensenellaceae	-0.811189	0.00136332	Ginsenoside RG1
MW0147810	k__Bacteria;p__Desulfobacterota;c__Desulfovibrionia;o__Desulfovibrionales;f__Desulfovibrionaceae	0.888112	0.000114134	Cotylenin F
MW0123771	k__Bacteria;p__Firmicutes;c__Clostridia;o__Christensenellales;f__Christensenellaceae	-0.846154	0.000521134	Dukunolide A
MEDP1651	k__Bacteria;p__Firmicutes;c__Bacilli;o__Erysipelotrichales;f__Erysipelotrichaceae	-0.837129	0.000682001	MG(18:1/0:0/0:0)
MW0169118	k__Bacteria;p__Firmicutes;c__Clostridia;o__Christensenellales;f__Christensenellaceae	0.93007	1.17022e-05	Epoxiconazole
MW0149437	k__Bacteria;p__Desulfobacterota;c__Desulfovibrionia;o__Desulfovibrionales;f__Desulfovibrionaceae	0.811189	0.00136332	gamma-Glutamyl-gamma-aminobutyraldehyde
MW0130920	k__Bacteria;p__Firmicutes;c__Clostridia;o__Christensenellales;f__Christensenellaceae	-0.832168	0.000785442	2-Cyano-3-[3-ethoxy-4-hydroxy-5-[(phenylthio)methyl]phenyl]-2-propenamide
MW0009161	k__Bacteria;p__Desulfobacterota;c__Desulfovibrionia;o__Desulfovibrionales;f__Desulfovibrionaceae	0.811189	0.00136332	Noroxymorphone
MW0144288	k__Bacteria;p__Firmicutes;c__Clostridia;o__Christensenellales;f__Christensenellaceae	-0.818182	0.00114311	aclacinomycin S
MW0103912	k__Bacteria;p__Firmicutes;c__Clostridia;o__unidentified_Clostridia;f__Hungateiclostridiaceae	0.895105	8.36659e-05	(3S,4S)-3-hydroxytetradecane-1,3,4-tricarboxylic acid
MW0152248	k__Bacteria;p__Firmicutes;c__Bacilli;o__Erysipelotrichales;f__Erysipelotrichaceae	0.879161	0.000165104	Leu-Asn-Ile-Leu-Thr
MW0166537	k__Bacteria;p__Desulfobacterota;c__Desulfovibrionia;o__Desulfovibrionales;f__Desulfovibrionaceae	-0.853147	0.000418118	[(E)-4-[[(2S)-3-amino-2-azaniumyl-3-oxopropyl]amino]-4-oxobut-2-enoyl] [(2R,3S,4R,5R)-5-(6-aminopurin-9-yl)-3,4-dihydroxyoxolan-2-yl]methyl phosphate
MW0107114	k__Bacteria;p__Desulfobacterota;c__Desulfovibrionia;o__Desulfovibrionales;f__Desulfovibrionaceae	0.811189	0.00136332	[2,3-Dihydroxypropyl(2-hydroxyethyl)amino]phosphonic acid
ZINC3860467	k__Bacteria;p__Firmicutes;c__Clostridia;o__Christensenellales;f__Christensenellaceae	-0.86014	0.000331668	Gibberellins
MEDP2158	k__Bacteria;p__Firmicutes;c__Clostridia;o__unidentified_Clostridia;f__Hungateiclostridiaceae	0.846154	0.000521134	N4-(4-phenoxyphenethyl)quinazoline-4,6-diamine
MW0141401	k__Bacteria;p__Firmicutes;c__Clostridia;o__Christensenellales;f__Christensenellaceae	-0.867133	0.000259812	14alpha-Hydroxy-5beta-cholest-7-ene-3,6-dione
MW0145654	k__Bacteria;p__Firmicutes;c__Clostridia;o__unidentified_Clostridia;f__Hungateiclostridiaceae	-0.86014	0.000331668	Asn-Ala-Asp-Ser-Ser
ZINC34614967	k__Bacteria;p__Firmicutes;c__Clostridia;o__Christensenellales;f__Christensenellaceae	0.839161	0.000642826	3-Methyl-2-butenyl beta-D-glucopyranoside
ZINC34614967	k__Bacteria;p__Desulfobacterota;c__Desulfovibrionia;o__Desulfovibrionales;f__Desulfovibrionaceae	0.839161	0.000642826	3-Methyl-2-butenyl beta-D-glucopyranoside
ZINC34614967	k__Bacteria;p__Firmicutes;c__Bacilli;o__Erysipelotrichales;f__Erysipelotrichaceae	0.805605	0.00156143	3-Methyl-2-butenyl beta-D-glucopyranoside
MW0131987	k__Bacteria;p__Desulfobacterota;c__Desulfovibrionia;o__Desulfovibrionales;f__Desulfovibrionaceae	-0.86014	0.000331668	3,4,5-trihydroxy-6-{[14-hydroxy-6-(3-methylbut-2-en-1-yl)-8,17-dioxatetracyclo[8.7.0.0(2),.0(1)(1),(1)]heptadeca-2(7),3,5,11(16),12,14-hexaen-5-yl]oxy}oxane-2-carboxylic acid
MEDN1371	k__Bacteria;p__Firmicutes;c__Clostridia;o__unidentified_Clostridia;f__Hungateiclostridiaceae	0.818182	0.00114311	DL-2-Methylglutamic acid
MW0109326	k__Bacteria;p__Firmicutes;c__Clostridia;o__unidentified_Clostridia;f__Hungateiclostridiaceae	0.874126	0.000200713	Pro-Lys-Lys
MW0123749	k__Bacteria;p__Desulfobacterota;c__Desulfovibrionia;o__Desulfovibrionales;f__Desulfovibrionaceae	0.818182	0.00114311	NSC250429
MW0117231	k__Bacteria;p__Firmicutes;c__Bacilli;o__Erysipelotrichales;f__Erysipelotrichaceae	-0.826621	0.000915011	1-Methylnicotinamide
MW0017189	k__Bacteria;p__Bacteroidota;c__Bacteroidia;o__Bacteroidales;f__Rikenellaceae	0.818182	0.00114311	cis-p-Coumaroylcorosolic acid
MW0158347	k__Bacteria;p__Bacteroidota;c__Bacteroidia;o__Bacteroidales;f__Rikenellaceae	0.909091	4.19104e-05	Tyr-Ala-Arg-Asp-Glu
MW0158347	k__Bacteria;p__Firmicutes;c__Bacilli;o__Erysipelotrichales;f__Erysipelotrichaceae	0.85114	0.000445901	Tyr-Ala-Arg-Asp-Glu
MW0136981	k__Bacteria;p__Desulfobacterota;c__Desulfovibrionia;o__Desulfovibrionales;f__Desulfovibrionaceae	-0.923077	1.8622e-05	7,3'-Dihydroxyflavone
MW0120569	k__Bacteria;p__Desulfobacterota;c__Desulfovibrionia;o__Desulfovibrionales;f__Desulfovibrionaceae	0.881119	0.000152674	Urocanic acid
MW0103510	k__Bacteria;p__Firmicutes;c__Bacilli;o__Erysipelotrichales;f__Erysipelotrichaceae	0.802103	0.00169653	Cyclic guanosine monophosphate
MW0012289	k__Bacteria;p__Desulfobacterota;c__Desulfovibrionia;o__Desulfovibrionales;f__Desulfovibrionaceae	0.811189	0.00136332	13,14-dihydro-15-keto-tetranor Prostaglandin F1beta
MW0134213	k__Bacteria;p__Desulfobacterota;c__Desulfovibrionia;o__Desulfovibrionales;f__Desulfovibrionaceae	-0.916084	2.8428e-05	5-[(6-{[(2-carboxyacetyl)oxy]methyl}-3,4,5-trihydroxyoxan-2-yl)oxy]-3,7-dihydroxy-2-(4-hydroxyphenyl)-1lambdachromen-1-ylium
MW0107685	k__Bacteria;p__Desulfobacterota;c__Desulfovibrionia;o__Desulfovibrionales;f__Desulfovibrionaceae	0.916084	2.8428e-05	L-Cysteine
MW0131107	k__Bacteria;p__Bacteroidota;c__Bacteroidia;o__Bacteroidales;f__Rikenellaceae	0.832168	0.000785442	3-(3,4-dihydroxyphenyl)-11,19-bis(4-hydroxyphenyl)-4,12,20-trioxaheptacyclo[16.6.1.1(2),.1(1),(1)(3).0(2)(1),(2).0,(2).0(1),(2)]heptacosa-1(25),5,7,9(27),13,15,17(26),21,23-nonaene-7,15,23-triol
MW0109587	k__Bacteria;p__Firmicutes;c__Clostridia;o__unidentified_Clostridia;f__Hungateiclostridiaceae	-0.853147	0.000418118	Sdccgsbi-0051046.P002
MW0139677	k__Bacteria;p__Desulfobacterota;c__Desulfovibrionia;o__Desulfovibrionales;f__Desulfovibrionaceae	0.811189	0.00136332	Scopolin
MW0142592	k__Bacteria;p__Firmicutes;c__Bacilli;o__Erysipelotrichales;f__Erysipelotrichaceae	0.816113	0.00120515	3-HYDROXYDEOXODIHYDRODEOXYGEDUNIN
MW0148549	k__Bacteria;p__Firmicutes;c__Clostridia;o__Christensenellales;f__Christensenellaceae	-0.804196	0.00161477	dimethyl(R)-pyrrolidine-1,2-dicarboxylate
MW0148971	k__Bacteria;p__Firmicutes;c__Clostridia;o__Christensenellales;f__Christensenellaceae	0.839161	0.000642826	Epsilon-rhodomycinone
MW0142177	k__Bacteria;p__Bacteroidota;c__Bacteroidia;o__Bacteroidales;f__Rikenellaceae	0.818182	0.00114311	Nordeoxycholic acid
MW0142177	k__Bacteria;p__Firmicutes;c__Bacilli;o__Erysipelotrichales;f__Erysipelotrichaceae	0.85114	0.000445901	Nordeoxycholic acid
MW0052489	k__Bacteria;p__Firmicutes;c__Clostridia;o__Christensenellales;f__Christensenellaceae	-0.853147	0.000418118	Doxercalciferol
MW0138195	k__Bacteria;p__Desulfobacterota;c__Desulfovibrionia;o__Desulfovibrionales;f__Desulfovibrionaceae	0.839161	0.000642826	Fraxin
MW0151055	k__Bacteria;p__Bacteroidota;c__Bacteroidia;o__Bacteroidales;f__Rikenellaceae	0.818182	0.00114311	His-Phe-Val
MW0161378	k__Bacteria;p__Firmicutes;c__Bacilli;o__Erysipelotrichales;f__Erysipelotrichaceae	-0.812611	0.0013161	Ergosta-5,7,22,24(28)-tetraen-3beta-ol

## Sheet: Table S9
FS100_vs_C100.genus.spearman_correlation.filtered
Index	Taxonomy	Correlation	P-value	Compounds
MW0114215	k__Bacteria;p__Firmicutes;c__Clostridia;o__unidentified_Clostridia;f__Oscillospiraceae;g__Sporobacter	-0.808853	0.00144369	D-Glycero-D-gulo-heptose
MW0114308	k__Bacteria;p__Firmicutes;c__Clostridia;o__unidentified_Clostridia;f__Oscillospiraceae;g__Sporobacter	-0.855743	0.000384198	Mannose
ZINC18847039	k__Bacteria;p__Firmicutes;c__Clostridia;o__unidentified_Clostridia;f__Oscillospiraceae;g__Sporobacter	-0.836205	0.00070041	8-O-methylretusin
MW0114193	k__Bacteria;p__Firmicutes;c__Clostridia;o__unidentified_Clostridia;f__Oscillospiraceae;g__Sporobacter	-0.801038	0.00173933	D-Erythroascorbic acid 1'-a-D-glucoside
MW0153907	k__Bacteria;p__Firmicutes;c__Clostridia;o__unidentified_Clostridia;f__Oscillospiraceae;g__Sporobacter	-0.855743	0.000384198	[(2R,3S)-3-[[(2S)-2-[[(2R,4R)-2,4-dimethyloctanoyl]-methylamino]-4-methylpentanoyl]amino]-4-[methyl-[(2S)-3-methyl-1-[(2S)-2-[(2S)-2-methyl-5-oxo-2H-pyrrole-1-carbonyl]pyrrolidin-1-yl]-1-oxobutan-2-yl]amino]-4-oxobutan-2-yl] acetate
MW0142880	k__Bacteria;p__Firmicutes;c__Clostridia;o__unidentified_Clostridia;f__Oscillospiraceae;g__Sporobacter	-0.824483	0.000969139	3D-3,5/4-trihydroxycyclohexane-1,2-dione
MEDN0820	k__Bacteria;p__Firmicutes;c__Clostridia;o__unidentified_Clostridia;f__Oscillospiraceae;g__Sporobacter	-0.836205	0.00070041	3-Hydroxyglutaric acid
MADP0570	k__Bacteria;p__Firmicutes;c__Clostridia;o__unidentified_Clostridia;f__Oscillospiraceae;g__Sporobacter	-0.851836	0.000436112	7-Deazaadenosine
MW0001405	k__Bacteria;p__Firmicutes;c__Clostridia;o__unidentified_Clostridia;f__Oscillospiraceae;g__Sporobacter	-0.808853	0.00144369	1,9-Pyrazoloanthrone
MW0144707	k__Bacteria;p__Firmicutes;c__Clostridia;o__unidentified_Clostridia;f__Oscillospiraceae;g__Sporobacter	-0.820575	0.0010744	Ala-Pro-Arg-Lys-Lys
MW0139809	k__Bacteria;p__Firmicutes;c__Clostridia;o__unidentified_Clostridia;f__Oscillospiraceae;g__Sporobacter	-0.836205	0.00070041	(+)-3,4-Dihydro-3,8-dihydroxy-3-methylbenz(a)anthracene-1,7,12(2H)-trione
MW0106002	k__Bacteria;p__Firmicutes;c__Clostridia;o__unidentified_Clostridia;f__Oscillospiraceae;g__Sporobacter	0.847928	0.000493316	Beauvericin
MEDN0006	k__Bacteria;p__Firmicutes;c__Clostridia;o__unidentified_Clostridia;f__Oscillospiraceae;g__Sporobacter	0.82839	0.000872014	L-Tyrosine
MW0114730	k__Bacteria;p__Firmicutes;c__Clostridia;o__unidentified_Clostridia;f__Oscillospiraceae;g__Sporobacter	-0.851836	0.000436112	L-Fucose
MW0144202	k__Bacteria;p__Firmicutes;c__Clostridia;o__unidentified_Clostridia;f__Oscillospiraceae;g__Sporobacter	-0.816668	0.00118827	Abu-Asp-OH
MEDN1807	k__Bacteria;p__Firmicutes;c__Clostridia;o__unidentified_Clostridia;f__Oscillospiraceae;g__Sporobacter	-0.847928	0.000493316	S-nitrosoglutathione
MW0114156	k__Bacteria;p__Firmicutes;c__Clostridia;o__unidentified_Clostridia;f__Oscillospiraceae;g__Sporobacter	-0.847928	0.000493316	Fructose
MEDL01922	k__Bacteria;p__Firmicutes;c__Clostridia;o__unidentified_Clostridia;f__Oscillospiraceae;g__Sporobacter	0.851836	0.000436112	4,6-Dihydroxyquinoline
MW0115265	k__Bacteria;p__Firmicutes;c__Clostridia;o__unidentified_Clostridia;f__Oscillospiraceae;g__Sporobacter	-0.81276	0.0013112	Sedoheptulose 7-phosphate
MW0103535	k__Bacteria;p__Firmicutes;c__Clostridia;o__unidentified_Clostridia;f__Oscillospiraceae;g__Sporobacter	0.804945	0.00158623	2',3'-Dideoxyinosine
MW0103485	k__Bacteria;p__Firmicutes;c__Clostridia;o__unidentified_Clostridia;f__Oscillospiraceae;g__Sporobacter	-0.836205	0.00070041	beta-Nicotinamide ribose monophosphate
MW0009779	k__Bacteria;p__Firmicutes;c__Clostridia;o__unidentified_Clostridia;f__Oscillospiraceae;g__Sporobacter	-0.832298	0.000782582	Sulfabenzamide
MW0126392	k__Bacteria;p__Firmicutes;c__Clostridia;o__unidentified_Clostridia;f__Oscillospiraceae;g__Sporobacter	0.851836	0.000436112	2,4-Quinolinediol
MW0118069	k__Bacteria;p__Firmicutes;c__Clostridia;o__unidentified_Clostridia;f__Oscillospiraceae;g__Sporobacter	0.851836	0.000436112	2,8-Quinolinediol
MW0106328	k__Bacteria;p__Firmicutes;c__Clostridia;o__unidentified_Clostridia;f__Oscillospiraceae;g__Sporobacter	0.82839	0.000872014	Cys-Phe
MW0106600	k__Bacteria;p__Firmicutes;c__Clostridia;o__unidentified_Clostridia;f__Oscillospiraceae;g__Sporobacter	-0.824483	0.000969139	2-[[(2S,3S)-2-[acetyl(methyl)amino]-3-methylpentanoyl]amino]-N-[(2S,3R)-3-hydroxy-1-[[4-methyl-1-(2-methyloxiran-2-yl)-1-oxopentan-2-yl]amino]-1-oxobutan-2-yl]-3-methylpentanamide
MEDP1060	k__Bacteria;p__Firmicutes;c__Clostridia;o__unidentified_Clostridia;f__Oscillospiraceae;g__Sporobacter	0.863558	0.000294839	Hydroxyquinoline
MEDL02147	k__Bacteria;p__Firmicutes;c__Clostridia;o__unidentified_Clostridia;f__Oscillospiraceae;g__Sporobacter	0.871373	0.000222567	Sinapyl alcohol
MW0118624	k__Bacteria;p__Firmicutes;c__Clostridia;o__unidentified_Clostridia;f__Oscillospiraceae;g__Sporobacter	0.804945	0.00158623	2-Hydroxydesipramine
MW0141455	k__Bacteria;p__Firmicutes;c__Clostridia;o__unidentified_Clostridia;f__Oscillospiraceae;g__Sporobacter	0.82839	0.000872014	[4-[(4-acetamidobenzoyl)amino]phenyl] (Z)-7-[(1R,2R,3R)-3-hydroxy-2-[(E,3R)-3-hydroxy-4,4-dimethyloct-1-enyl]-5-oxocyclopentyl]hept-5-enoate
MW0055671	k__Bacteria;p__Firmicutes;c__Clostridia;o__unidentified_Clostridia;f__Oscillospiraceae;g__Sporobacter	-0.871373	0.000222567	PA(18:0/20:3(5Z,8Z,11Z))
MW0107599	k__Bacteria;p__Firmicutes;c__Clostridia;o__unidentified_Clostridia;f__Oscillospiraceae;g__Sporobacter	0.847928	0.000493316	N-Isovaleroylglycine
MW0006639	k__Bacteria;p__Firmicutes;c__Clostridia;o__unidentified_Clostridia;f__Oscillospiraceae;g__Sporobacter	0.871373	0.000222567	Cocaine
MW0168982	k__Bacteria;p__Firmicutes;c__Clostridia;o__unidentified_Clostridia;f__Oscillospiraceae;g__Sporobacter	-0.840113	0.000625078	Cromolyn
MW0052495	k__Bacteria;p__Firmicutes;c__Clostridia;o__unidentified_Clostridia;f__Oscillospiraceae;g__Sporobacter	0.894818	8.4774e-05	Drostanolone propionate
MW0144155	k__Bacteria;p__Firmicutes;c__Clostridia;o__unidentified_Clostridia;f__Oscillospiraceae;g__Sporobacter	0.82839	0.000872014	9-Fluoro-16-methylpregn-4-ene-3,11,20-trione, (16alpha)-
MW0107537	k__Bacteria;p__Firmicutes;c__Clostridia;o__unidentified_Clostridia;f__Oscillospiraceae;g__Sporobacter	0.871373	0.000222567	Indole
MW0110973	k__Bacteria;p__Firmicutes;c__Clostridia;o__unidentified_Clostridia;f__Oscillospiraceae;g__Sporobacter	0.82839	0.000872014	Cymoxanil
MW0157085	k__Bacteria;p__Firmicutes;c__Clostridia;o__unidentified_Clostridia;f__Oscillospiraceae;g__Sporobacter	-0.82839	0.000872014	S-Methyl-L-methionine
MW0011282	k__Bacteria;p__Firmicutes;c__Clostridia;o__unidentified_Clostridia;f__Oscillospiraceae;g__Sporobacter	0.871373	0.000222567	(3S,5R,6R,7E)-3,5,6-Trihydroxy-7-megastigmen-9-one
MW0123319	k__Bacteria;p__Firmicutes;c__Clostridia;o__unidentified_Clostridia;f__Oscillospiraceae;g__Sporobacter	0.820575	0.0010744	Chromone
MW0052563	k__Bacteria;p__Firmicutes;c__Clostridia;o__unidentified_Clostridia;f__Oscillospiraceae;g__Sporobacter	0.851836	0.000436112	Epiandrosterone sulfate
MW0151806	k__Bacteria;p__Firmicutes;c__Clostridia;o__unidentified_Clostridia;f__Oscillospiraceae;g__Sporobacter	0.816668	0.00118827	Isochorismic acid
MW0011805	k__Bacteria;p__Firmicutes;c__Clostridia;o__unidentified_Clostridia;f__Oscillospiraceae;g__Sporobacter	0.82839	0.000872014	1-(3-Furanyl)-6,7-dihydroxy-4,8-dimethyl-1-nonanone
MW0105727	k__Bacteria;p__Firmicutes;c__Clostridia;o__unidentified_Clostridia;f__Oscillospiraceae;g__Sporobacter	0.871373	0.000222567	Arg-Phe
MW0103045	k__Bacteria;p__Firmicutes;c__Clostridia;o__unidentified_Clostridia;f__Oscillospiraceae;g__Sporobacter	0.847928	0.000493316	Ursocholic acid
MW0119372	k__Bacteria;p__Firmicutes;c__Clostridia;o__unidentified_Clostridia;f__Oscillospiraceae;g__Sporobacter	0.82839	0.000872014	3alpha,4,5,7alpha-Tetrahydro-5-hydroxy-1H-isoindole-1,3(2H)-dione
MW0141518	k__Bacteria;p__Firmicutes;c__Clostridia;o__unidentified_Clostridia;f__Oscillospiraceae;g__Sporobacter	0.82839	0.000872014	D17-6Kpgf1A
MW0139089	k__Bacteria;p__Firmicutes;c__Clostridia;o__unidentified_Clostridia;f__Oscillospiraceae;g__Sporobacter	0.847928	0.000493316	N1,N5,N10,N14-Tetra-trans-p-coumaroylspermine
MW0160241	k__Bacteria;p__Firmicutes;c__Clostridia;o__unidentified_Clostridia;f__Oscillospiraceae;g__Sporobacter	0.82839	0.000872014	(2R,3R,4S,5S)-5-(1-hydroxyethyl)oxolane-2,3,4-triol
MW0006673	k__Bacteria;p__Firmicutes;c__Clostridia;o__unidentified_Clostridia;f__Oscillospiraceae;g__Sporobacter	0.82839	0.000872014	Cyclobenzaprine
MW0115763	k__Bacteria;p__Firmicutes;c__Clostridia;o__unidentified_Clostridia;f__Oscillospiraceae;g__Sporobacter	0.851836	0.000436112	trans-4-Methylene-2-octyl-5-oxotetrahydrofuran-3-carboxylic acid
MEDN1327	k__Bacteria;p__Firmicutes;c__Clostridia;o__unidentified_Clostridia;f__Oscillospiraceae;g__Sporobacter	0.851836	0.000436112	2-Methyl-4-pentenoic acid
MW0155495	k__Bacteria;p__Firmicutes;c__Clostridia;o__unidentified_Clostridia;f__Oscillospiraceae;g__Sporobacter	0.84402	0.000556178	Pheophorbide a
MW0126365	k__Bacteria;p__Firmicutes;c__Clostridia;o__unidentified_Clostridia;f__Oscillospiraceae;g__Sporobacter	0.847928	0.000493316	Quetiapine
MW0155357	k__Bacteria;p__Firmicutes;c__Clostridia;o__unidentified_Clostridia;f__Oscillospiraceae;g__Sporobacter	0.801038	0.00173933	Phe-Thr-Pro-Thr-Glu
MW0155301	k__Bacteria;p__Firmicutes;c__Clostridia;o__unidentified_Clostridia;f__Oscillospiraceae;g__Sporobacter	-0.820575	0.0010744	Phe-Phe-Glu-Ser-Phe
MW0004593	k__Bacteria;p__Firmicutes;c__Clostridia;o__unidentified_Clostridia;f__Oscillospiraceae;g__Sporobacter	0.851836	0.000436112	4-Aminocatechol
MW0000273	k__Bacteria;p__Firmicutes;c__Clostridia;o__unidentified_Clostridia;f__Oscillospiraceae;g__Sporobacter	0.855743	0.000384198	Harmaline
MW0009999	k__Bacteria;p__Firmicutes;c__Clostridia;o__unidentified_Clostridia;f__Oscillospiraceae;g__Sporobacter	0.855743	0.000384198	Tropicamide
MW0122822	k__Bacteria;p__Firmicutes;c__Clostridia;o__unidentified_Clostridia;f__Oscillospiraceae;g__Sporobacter	0.82839	0.000872014	Americanol A
MW0008725	k__Bacteria;p__Firmicutes;c__Clostridia;o__unidentified_Clostridia;f__Oscillospiraceae;g__Sporobacter	0.863558	0.000294839	N-[4-[(4-propan-2-yloxyphenyl)methyl]phenyl]-4,5-dihydro-1H-imidazol-2-amine
MW0151674	k__Bacteria;p__Firmicutes;c__Clostridia;o__unidentified_Clostridia;f__Oscillospiraceae;g__Sporobacter	-0.824483	0.000969139	Ile-Leu
MW0062233	k__Bacteria;p__Firmicutes;c__Clostridia;o__unidentified_Clostridia;f__Oscillospiraceae;g__Sporobacter	0.832298	0.000782582	Prostaglandin D3
MW0193947	k__Bacteria;p__Firmicutes;c__Clostridia;o__unidentified_Clostridia;f__Oscillospiraceae;g__Sporobacter	0.836205	0.00070041	2-Phenylacetamide
MW0161358	k__Bacteria;p__Firmicutes;c__Clostridia;o__unidentified_Clostridia;f__Oscillospiraceae;g__Sporobacter	-0.84402	0.000556178	4-[(1S)-1-hydroxyethyl]phenol
MW0147109	k__Bacteria;p__Firmicutes;c__Clostridia;o__unidentified_Clostridia;f__Oscillospiraceae;g__Sporobacter	0.804945	0.00158623	(20E)-7-butyl-11,16,23,24,25-pentahydroxy-10,19,20-trimethyl-15-methylidene-8,13,28,29-tetraoxatetracyclo[22.3.1.13,6.012,14]nonacos-20-ene-9,18-dione
MW0062248	k__Bacteria;p__Firmicutes;c__Clostridia;o__unidentified_Clostridia;f__Oscillospiraceae;g__Sporobacter	0.82839	0.000872014	prostaglandin E3
MW0002892	k__Bacteria;p__Firmicutes;c__Clostridia;o__unidentified_Clostridia;f__Oscillospiraceae;g__Sporobacter	0.816668	0.00118827	2-Chloro-5-nitro-N-4-pyridinylbenzamide
MW0125816	k__Bacteria;p__Firmicutes;c__Clostridia;o__unidentified_Clostridia;f__Oscillospiraceae;g__Sporobacter	0.836205	0.00070041	Niraparib
MW0157938	k__Bacteria;p__Firmicutes;c__Clostridia;o__unidentified_Clostridia;f__Oscillospiraceae;g__Sporobacter	0.871373	0.000222567	Tingenone
MW0148050	k__Bacteria;p__Firmicutes;c__Clostridia;o__unidentified_Clostridia;f__Oscillospiraceae;g__Sporobacter	0.808853	0.00144369	Cys-Phe-Asn
MW0122684	k__Bacteria;p__Firmicutes;c__Clostridia;o__unidentified_Clostridia;f__Oscillospiraceae;g__Sporobacter	0.816668	0.00118827	9-Aminoacridine
MW0114812	k__Bacteria;p__Firmicutes;c__Clostridia;o__unidentified_Clostridia;f__Oscillospiraceae;g__Sporobacter	0.871373	0.000222567	Matromycin
MW0153644	k__Bacteria;p__Firmicutes;c__Clostridia;o__unidentified_Clostridia;f__Oscillospiraceae;g__Sporobacter	0.808853	0.00144369	Met-Pro-Gln
MW0159269	k__Bacteria;p__Firmicutes;c__Clostridia;o__unidentified_Clostridia;f__Oscillospiraceae;g__Sporobacter	0.871373	0.000222567	Val-HoPhe-OH
MW0155380	k__Bacteria;p__Firmicutes;c__Clostridia;o__unidentified_Clostridia;f__Oscillospiraceae;g__Sporobacter	0.808853	0.00144369	Phe-Tyr-Gln-Lys
FDATP01930	k__Bacteria;p__Firmicutes;c__Clostridia;o__unidentified_Clostridia;f__Oscillospiraceae;g__Sporobacter	-0.820575	0.0010744	Cholini bitartras
MW0149653	k__Bacteria;p__Firmicutes;c__Clostridia;o__unidentified_Clostridia;f__Oscillospiraceae;g__Sporobacter	0.894818	8.4774e-05	Gln-Asp-Val
MW0124146	k__Bacteria;p__Firmicutes;c__Clostridia;o__unidentified_Clostridia;f__Oscillospiraceae;g__Sporobacter	0.883096	0.000140882	Flurazepam
MW0009507	k__Bacteria;p__Firmicutes;c__Clostridia;o__unidentified_Clostridia;f__Oscillospiraceae;g__Sporobacter	-0.820575	0.0010744	Prenoxdiazine
MW0123726	k__Bacteria;p__Firmicutes;c__Clostridia;o__unidentified_Clostridia;f__Oscillospiraceae;g__Sporobacter	0.804945	0.00158623	Dioxinoacrimarine A
MW0063484	k__Bacteria;p__Firmicutes;c__Clostridia;o__unidentified_Clostridia;f__Oscillospiraceae;g__Sporobacter	0.84402	0.000556178	Sebacic acid
MW0062230	k__Bacteria;p__Firmicutes;c__Clostridia;o__unidentified_Clostridia;f__Oscillospiraceae;g__Sporobacter	0.851836	0.000436112	(9alpha,15R)-N-(1,3-Dihydroxypropan-2-yl)-9,15-dihydroxy-11-oxoprosta-5,13-dien-1-amide
MW0153327	k__Bacteria;p__Firmicutes;c__Clostridia;o__Lachnospirales;f__Lachnospiraceae;g__Roseburia	0.801417	0.001724	Makisterone B
MW0057005	k__Bacteria;p__Firmicutes;c__Clostridia;o__unidentified_Clostridia;f__Oscillospiraceae;g__Sporobacter	-0.801038	0.00173933	1-(11Z-octadecenoyl)-2-(7Z,10Z,13Z,16Z,19Z-docosapentaenoyl)-sn-glycero-3-phosphocholine
MW0063692	k__Bacteria;p__Firmicutes;c__Clostridia;o__unidentified_Clostridia;f__Oscillospiraceae;g__Sporobacter	0.851836	0.000436112	Suberic acid
MW0149115	k__Bacteria;p__Firmicutes;c__Clostridia;o__unidentified_Clostridia;f__Oscillospiraceae;g__Sporobacter	0.863558	0.000294839	F4-Neuroprostane (4-series)
MEDN0383	k__Bacteria;p__Firmicutes;c__Clostridia;o__unidentified_Clostridia;f__Oscillospiraceae;g__Sporobacter	0.824483	0.000969139	FFA(18:2)
MW0105932	k__Bacteria;p__Firmicutes;c__Clostridia;o__unidentified_Clostridia;f__Oscillospiraceae;g__Sporobacter	-0.867466	0.000256726	Asp-Ser
MW0114396	k__Bacteria;p__Firmicutes;c__Clostridia;o__unidentified_Clostridia;f__Oscillospiraceae;g__Sporobacter	-0.804945	0.00158623	Epimelibiose
MW0109008	k__Bacteria;p__Firmicutes;c__Clostridia;o__unidentified_Clostridia;f__Oscillospiraceae;g__Sporobacter	0.847928	0.000493316	Oseltamivir
MW0163271	k__Bacteria;p__Firmicutes;c__Clostridia;o__unidentified_Clostridia;f__Oscillospiraceae;g__Sporobacter	-0.82839	0.000872014	(1S)-3-[(Z)-2-[7a-methyl-1-[(2R)-6-methylheptan-2-yl]-1,2,3,3a,6,7-hexahydroinden-4-yl]ethenyl]-4-methylcyclohex-3-en-1-ol
MW0123002	k__Bacteria;p__Firmicutes;c__Clostridia;o__unidentified_Clostridia;f__Oscillospiraceae;g__Sporobacter	0.808853	0.00144369	Azatadine
MW0120692	k__Bacteria;p__Firmicutes;c__Clostridia;o__unidentified_Clostridia;f__Oscillospiraceae;g__Sporobacter	0.851836	0.000436112	4-Pyridoxic acid
MW0148334	k__Bacteria;p__Firmicutes;c__Clostridia;o__unidentified_Clostridia;f__Oscillospiraceae;g__Sporobacter	0.824483	0.000969139	Dexylosylbenanomicin A
MW0009731	k__Bacteria;p__Firmicutes;c__Clostridia;o__unidentified_Clostridia;f__Oscillospiraceae;g__Sporobacter	-0.833757	0.000751076	Sennoside
MW0158995	k__Bacteria;p__Firmicutes;c__Clostridia;o__Lachnospirales;f__Lachnospiraceae;g__unidentified_Lachnospiraceae	-0.823368	0.000998331	Val-Glu-Phe-Asp
MEDL02389	k__Bacteria;p__Firmicutes;c__Clostridia;o__unidentified_Clostridia;f__Oscillospiraceae;g__Sporobacter	-0.81276	0.0013112	Procyanidin B2
MW0012524	k__Bacteria;p__Firmicutes;c__Clostridia;o__unidentified_Clostridia;f__Oscillospiraceae;g__Sporobacter	0.832298	0.000782582	16,16-dimethylprostaglandin E2
MW0153232	k__Bacteria;p__Firmicutes;c__Clostridia;o__unidentified_Clostridia;f__Oscillospiraceae;g__Sporobacter	0.836205	0.00070041	Lys-Met-OH
MW0146043	k__Bacteria;p__Firmicutes;c__Clostridia;o__unidentified_Clostridia;f__Oscillospiraceae;g__Sporobacter	0.824483	0.000969139	Asp-Asn-Phe-Lys-Ala
MW0061821	k__Bacteria;p__Firmicutes;c__Clostridia;o__unidentified_Clostridia;f__Oscillospiraceae;g__Sporobacter	0.855743	0.000384198	Pimelic acid
MEDL01887	k__Bacteria;p__Firmicutes;c__Clostridia;o__unidentified_Clostridia;f__Oscillospiraceae;g__Sporobacter	0.855743	0.000384198	2-Hydroxybenzaldehyde
MW0108971	k__Bacteria;p__Firmicutes;c__Clostridia;o__unidentified_Clostridia;f__Oscillospiraceae;g__Sporobacter	0.871373	0.000222567	O-benzyl-L-serine
MW0063494	k__Bacteria;p__Firmicutes;c__Clostridia;o__unidentified_Clostridia;f__Oscillospiraceae;g__Sporobacter	0.816668	0.00118827	Secoeremopetasitolide B
MW0055331	k__Bacteria;p__Firmicutes;c__Clostridia;o__unidentified_Clostridia;f__Oscillospiraceae;g__Sporobacter	-0.84402	0.000556178	N-Nitrosotomatidine
MW0129733	k__Bacteria;p__Firmicutes;c__Clostridia;o__unidentified_Clostridia;f__Oscillospiraceae;g__Sporobacter	0.851836	0.000436112	1-[2,4-dihydroxy-5-(hydroxymethyl)-6-methoxy-3-methylphenyl]-3-phenylpropan-1-one
MW0141357	k__Bacteria;p__Firmicutes;c__Clostridia;o__unidentified_Clostridia;f__Oscillospiraceae;g__Sporobacter	0.816668	0.00118827	13,14-dihydro-15-keto Prostaglandin D2-d4
MW0015440	k__Bacteria;p__Firmicutes;c__Clostridia;o__unidentified_Clostridia;f__Oscillospiraceae;g__Sporobacter	0.887003	0.000119671	Meteneprost
MW0006078	k__Bacteria;p__Firmicutes;c__Clostridia;o__unidentified_Clostridia;f__Oscillospiraceae;g__Sporobacter	0.824483	0.000969139	Benzyl alcohol
MW0169833	k__Bacteria;p__Firmicutes;c__Clostridia;o__unidentified_Clostridia;f__Oscillospiraceae;g__Sporobacter	0.851836	0.000436112	Seneciphylline
MEDTN00896	k__Bacteria;p__Firmicutes;c__Clostridia;o__unidentified_Clostridia;f__Oscillospiraceae;g__Sporobacter	0.824483	0.000969139	N-acetyl-5-aminosalicylic acid
MW0156974	k__Bacteria;p__Firmicutes;c__Clostridia;o__unidentified_Clostridia;f__Oscillospiraceae;g__Sporobacter	0.82839	0.000872014	Ser-Val-Gln-Glu-Ser
MW0056776	k__Bacteria;p__Firmicutes;c__Clostridia;o__unidentified_Clostridia;f__Oscillospiraceae;g__Sporobacter	0.816668	0.00118827	Parthenin
MW0007500	k__Bacteria;p__Firmicutes;c__Clostridia;o__unidentified_Clostridia;f__Oscillospiraceae;g__Sporobacter	0.851836	0.000436112	Levosimendan
MW0110464	k__Bacteria;p__Firmicutes;c__Clostridia;o__unidentified_Clostridia;f__Oscillospiraceae;g__Sporobacter	0.836205	0.00070041	Vignatic acid A
MW0142806	k__Bacteria;p__Firmicutes;c__Clostridia;o__unidentified_Clostridia;f__Oscillospiraceae;g__Sporobacter	-0.801038	0.00173933	3'-Amino-3'-deoxyadenosine 5'-(dihydrogen phosphate)
MW0006597	k__Bacteria;p__Firmicutes;c__Clostridia;o__unidentified_Clostridia;f__Oscillospiraceae;g__Sporobacter	0.894818	8.4774e-05	Citalopram
MW0168173	k__Bacteria;p__Firmicutes;c__Clostridia;o__unidentified_Clostridia;f__Oscillospiraceae;g__Sporobacter	0.847928	0.000493316	Corynan-16-carboxylic acid, 16,17,19,20-tetradehydro-17-hydroxy-, methyl ester, (16E,19E)-
MEDN1462	k__Bacteria;p__Firmicutes;c__Clostridia;o__unidentified_Clostridia;f__Oscillospiraceae;g__Sporobacter	0.883096	0.000140882	(±)13(14)-DiHDPE(A)
MW0011289	k__Bacteria;p__Firmicutes;c__Clostridia;o__unidentified_Clostridia;f__Oscillospiraceae;g__Sporobacter	0.808853	0.00144369	C22 Sulfatide
MW0014380	k__Bacteria;p__Firmicutes;c__Clostridia;o__unidentified_Clostridia;f__Oscillospiraceae;g__Sporobacter	0.836205	0.00070041	4-{[(4S,5R,6E,8E,10Z,13Z)-1-carboxy-4-hydroxynonadeca-6,8,10,13-tetraen-5-yl]sulfanyl}benzoic acid
MEDTN01087	k__Bacteria;p__Firmicutes;c__Clostridia;o__unidentified_Clostridia;f__Oscillospiraceae;g__Sporobacter	-0.894818	8.4774e-05	3-beta-D-galactosyl-sn-glycerol
MW0127604	k__Bacteria;p__Firmicutes;c__Clostridia;o__unidentified_Clostridia;f__Oscillospiraceae;g__Sporobacter	0.82839	0.000872014	Epigallocatechin 3-O-(3-O-methyl)gallate
MW0149438	k__Bacteria;p__Firmicutes;c__Clostridia;o__unidentified_Clostridia;f__Oscillospiraceae;g__Sporobacter	-0.824483	0.000969139	gamma-Glutamyl-Se-methylselenocysteine;5-L-Glutamyl-Se-methylselenocysteine
MEDN0109	k__Bacteria;p__Firmicutes;c__Clostridia;o__unidentified_Clostridia;f__Oscillospiraceae;g__Sporobacter	0.836205	0.00070041	Hyodeoxycholic acid
MW0113902	k__Bacteria;p__Firmicutes;c__Clostridia;o__unidentified_Clostridia;f__Oscillospiraceae;g__Sporobacter	0.804945	0.00158623	alpha-D-glucose-1-phosphate
MW0112941	k__Bacteria;p__Firmicutes;c__Clostridia;o__unidentified_Clostridia;f__Oscillospiraceae;g__Sporobacter	0.851836	0.000436112	4-(2-Aminophenyl)-2,4-dioxobutanoic acid
MW0150699	k__Bacteria;p__Firmicutes;c__Clostridia;o__unidentified_Clostridia;f__Oscillospiraceae;g__Sporobacter	0.804945	0.00158623	Handelin
MW0155198	k__Bacteria;p__Firmicutes;c__Clostridia;o__unidentified_Clostridia;f__Oscillospiraceae;g__Sporobacter	-0.847928	0.000493316	Phe-Gly-Ser
MW0009466	k__Bacteria;p__Firmicutes;c__Clostridia;o__unidentified_Clostridia;f__Oscillospiraceae;g__Sporobacter	0.851836	0.000436112	Pimelic Diphenylamide 106
MW0015862	k__Bacteria;p__Firmicutes;c__Clostridia;o__unidentified_Clostridia;f__Oscillospiraceae;g__Sporobacter	0.808853	0.00144369	1-O-Hexadecyl-2-arachidonoyl-sn-glycero-3-phosphocholine
MW0146011	k__Bacteria;p__Firmicutes;c__Clostridia;o__unidentified_Clostridia;f__Oscillospiraceae;g__Sporobacter	-0.836205	0.00070041	Asp-Ala-Thr
MW0151341	k__Bacteria;p__Firmicutes;c__Clostridia;o__unidentified_Clostridia;f__Oscillospiraceae;g__Sporobacter	0.855743	0.000384198	Ile-Arg-Tyr-Arg
MW0001165	k__Bacteria;p__Firmicutes;c__Clostridia;o__unidentified_Clostridia;f__Oscillospiraceae;g__Sporobacter	0.851836	0.000436112	1-(4-Fluorobenzyl)piperazine dihydrochloride
MW0016178	k__Bacteria;p__Firmicutes;c__Clostridia;o__unidentified_Clostridia;f__Oscillospiraceae;g__Sporobacter	-0.887003	0.000119671	Betulin
MW0139091	k__Bacteria;p__Firmicutes;c__Clostridia;o__unidentified_Clostridia;f__Oscillospiraceae;g__Sporobacter	0.836205	0.00070041	Caffeoylferuloylspermidine
MW0009449	k__Bacteria;p__Firmicutes;c__Clostridia;o__unidentified_Clostridia;f__Oscillospiraceae;g__Sporobacter	0.863558	0.000294839	Phthalic acid
MW0111765	k__Bacteria;p__Firmicutes;c__Clostridia;o__unidentified_Clostridia;f__Oscillospiraceae;g__Sporobacter	0.851836	0.000436112	13,14-dihydro-15-keto-tetranor Prostaglandin E2
MW0124395	k__Bacteria;p__Firmicutes;c__Clostridia;o__unidentified_Clostridia;f__Oscillospiraceae;g__Sporobacter	0.804945	0.00158623	Imiprothrin
MW0151653	k__Bacteria;p__Firmicutes;c__Clostridia;o__unidentified_Clostridia;f__Oscillospiraceae;g__Sporobacter	0.883096	0.000140882	Ile-Val-Lys-Trp-Asp
MW0111335	k__Bacteria;p__Firmicutes;c__Clostridia;o__unidentified_Clostridia;f__Oscillospiraceae;g__Sporobacter	0.820575	0.0010744	Triethylenetetramine
MW0155253	k__Bacteria;p__Firmicutes;c__Clostridia;o__unidentified_Clostridia;f__Oscillospiraceae;g__Sporobacter	0.832298	0.000782582	Phe-Leu-Leu-Val-Phe
MW0139936	k__Bacteria;p__Firmicutes;c__Clostridia;o__unidentified_Clostridia;f__Oscillospiraceae;g__Sporobacter	-0.820575	0.0010744	Vitexin
MEDP0143	k__Bacteria;p__Firmicutes;c__Clostridia;o__unidentified_Clostridia;f__Oscillospiraceae;g__Sporobacter	0.82839	0.000872014	Biotin
MW0061153	k__Bacteria;p__Firmicutes;c__Clostridia;o__unidentified_Clostridia;f__Oscillospiraceae;g__Sporobacter	0.871373	0.000222567	Phosphatidylglycerol(18:1/16:0)
MW0157706	k__Bacteria;p__Firmicutes;c__Clostridia;o__unidentified_Clostridia;f__Oscillospiraceae;g__Sporobacter	0.883096	0.000140882	Thr-Leu-Lys-Lys
MEDL00860	k__Bacteria;p__Firmicutes;c__Clostridia;o__unidentified_Clostridia;f__Oscillospiraceae;g__Sporobacter	0.863558	0.000294839	D-Ornithine
MEDP2140	k__Bacteria;p__Firmicutes;c__Clostridia;o__unidentified_Clostridia;f__Oscillospiraceae;g__Sporobacter	0.871373	0.000222567	19-Hydroxyandrost-4-ene-3,17-dione
MW0053551	k__Bacteria;p__Firmicutes;c__Clostridia;o__unidentified_Clostridia;f__Oscillospiraceae;g__Sporobacter	0.82839	0.000872014	12,14-Dihydroxy-11-methyl-6-methylidene-16-oxo-15-oxapentacyclo[9.3.2.15,8.01,10.02,8]heptadecane-9-carboxylic acid
MW0169581	k__Bacteria;p__Firmicutes;c__Clostridia;o__Lachnospirales;f__Lachnospiraceae;g__Roseburia	0.864687	0.000283404	Nylidrin
MW0110047	k__Bacteria;p__Firmicutes;c__Clostridia;o__unidentified_Clostridia;f__Oscillospiraceae;g__Sporobacter	0.836205	0.00070041	Tropate
MW0062101	k__Bacteria;p__Firmicutes;c__Clostridia;o__Lachnospirales;f__Lachnospiraceae;g__unidentified_Lachnospiraceae	-0.826902	0.000908091	Plumieride
MW0053738	k__Bacteria;p__Firmicutes;c__Clostridia;o__Lachnospirales;f__Lachnospiraceae;g__Roseburia	-0.833052	0.000766174	Glyceryl behenate
MW0151336	k__Bacteria;p__Firmicutes;c__Clostridia;o__unidentified_Clostridia;f__Oscillospiraceae;g__Sporobacter	0.81276	0.0013112	Ile-Arg-Ser-Gln-Val
MW0014197	k__Bacteria;p__Firmicutes;c__Clostridia;o__unidentified_Clostridia;f__Oscillospiraceae;g__Sporobacter	0.863558	0.000294839	3-Methylxanthine
FDATN00026	k__Bacteria;p__Firmicutes;c__Clostridia;o__unidentified_Clostridia;f__Oscillospiraceae;g__Sporobacter	-0.820575	0.0010744	Cabozantinib
MW0150047	k__Bacteria;p__Firmicutes;c__Clostridia;o__unidentified_Clostridia;f__Oscillospiraceae;g__Sporobacter	0.832298	0.000782582	Glu-Leu-Ala-Met-Met
MEDN1041	k__Bacteria;p__Firmicutes;c__Clostridia;o__Lachnospirales;f__Lachnospiraceae;g__unidentified_Lachnospiraceae	0.809233	0.00143038	9(S)-HpOTrE
MW0158539	k__Bacteria;p__Firmicutes;c__Clostridia;o__unidentified_Clostridia;f__Oscillospiraceae;g__Sporobacter	0.82839	0.000872014	Tyr-Lys-Glu-Arg
MW0111967	k__Bacteria;p__Firmicutes;c__Clostridia;o__unidentified_Clostridia;f__Oscillospiraceae;g__Sporobacter	0.816668	0.00118827	2,4-Diacetylphloroglucinol
MW0016226	k__Bacteria;p__Firmicutes;c__Clostridia;o__unidentified_Clostridia;f__Oscillospiraceae;g__Sporobacter	0.816668	0.00118827	1,4-Androstadiene-3,17-dione
MW0009895	k__Bacteria;p__Firmicutes;c__Clostridia;o__unidentified_Clostridia;f__Oscillospiraceae;g__Sporobacter	0.851836	0.000436112	Tetraphenylphosphonium
MW0002264	k__Bacteria;p__Firmicutes;c__Clostridia;o__unidentified_Clostridia;f__Oscillospiraceae;g__Sporobacter	0.82839	0.000872014	2,4-Dihydroxy-3,6-dimethylbenzoic acid
MW0124445	k__Bacteria;p__Firmicutes;c__Clostridia;o__unidentified_Clostridia;f__Oscillospiraceae;g__Sporobacter	0.816668	0.00118827	Irisxanthone
MW0009562	k__Bacteria;p__Firmicutes;c__Clostridia;o__unidentified_Clostridia;f__Oscillospiraceae;g__Sporobacter	0.836205	0.00070041	Propoxur
MW0153485	k__Bacteria;p__Firmicutes;c__Clostridia;o__unidentified_Clostridia;f__Oscillospiraceae;g__Sporobacter	0.820575	0.0010744	Met-Ala-Gly
MW0149854	k__Bacteria;p__Firmicutes;c__Clostridia;o__unidentified_Clostridia;f__Oscillospiraceae;g__Sporobacter	-0.804945	0.00158623	Gln-Val-Gln
MW0147490	k__Bacteria;p__Firmicutes;c__Clostridia;o__unidentified_Clostridia;f__Oscillospiraceae;g__Sporobacter	0.82839	0.000872014	Cinchoninone
MW0014437	k__Bacteria;p__Firmicutes;c__Clostridia;o__unidentified_Clostridia;f__Oscillospiraceae;g__Sporobacter	-0.863558	0.000294839	4beta-Hydroxycholesterol
MW0131567	k__Bacteria;p__Firmicutes;c__Clostridia;o__unidentified_Clostridia;f__Oscillospiraceae;g__Sporobacter	-0.887003	0.000119671	3,4,5-trihydroxy-6-({5-hydroxy-7-methoxy-4-oxo-2-phenyl-8-[3,4,5-trihydroxy-6-(hydroxymethyl)oxan-2-yl]-4H-chromen-6-yl}oxy)oxane-2-carboxylic acid
MW0003445	k__Bacteria;p__Firmicutes;c__Clostridia;o__unidentified_Clostridia;f__Oscillospiraceae;g__Sporobacter	-0.832298	0.000782582	3-(3,4-dimethoxyphenyl)-N-[2-(3,4-dimethoxyphenyl)-2-(sulfooxy)ethyl]prop-2-enimidic acid
MEDN0781	k__Bacteria;p__Firmicutes;c__Clostridia;o__unidentified_Clostridia;f__Oscillospiraceae;g__Sporobacter	0.836205	0.00070041	6-keto-PGF1α
MW0148124	k__Bacteria;p__Firmicutes;c__Clostridia;o__Lachnospirales;f__Lachnospiraceae;g__Roseburia	0.808447	0.00145802	(4R,5S,6R)-2,4,5,6-tetrahydroxycyclohex-2-en-1-one
MW0003649	k__Bacteria;p__Firmicutes;c__Clostridia;o__unidentified_Clostridia;f__Oscillospiraceae;g__Sporobacter	0.871373	0.000222567	3,4-Dimethylbenzoic acid
MW0012083	k__Bacteria;p__Firmicutes;c__Clostridia;o__Lachnospirales;f__Lachnospiraceae;g__Roseburia	0.840082	0.00062565	11b-Hydroxyprogesterone
MW0053478	k__Bacteria;p__Firmicutes;c__Clostridia;o__unidentified_Clostridia;f__Oscillospiraceae;g__Sporobacter	0.808853	0.00144369	Geniposidic acid
MW0169297	k__Bacteria;p__Firmicutes;c__Clostridia;o__Lachnospirales;f__Lachnospiraceae;g__unidentified_Lachnospiraceae	0.841037	0.000608225	Indole-3-carbinol
MW0149232	k__Bacteria;p__Firmicutes;c__Clostridia;o__unidentified_Clostridia;f__Oscillospiraceae;g__Sporobacter	0.816668	0.00118827	Flumetover
MW0147810	k__Bacteria;p__Firmicutes;c__Clostridia;o__unidentified_Clostridia;f__Oscillospiraceae;g__Sporobacter	0.82839	0.000872014	Cotylenin F
MW0132345	k__Bacteria;p__Firmicutes;c__Clostridia;o__unidentified_Clostridia;f__Oscillospiraceae;g__Sporobacter	-0.824483	0.000969139	3,4,5-trihydroxy-6-{2-[8-(hydroxymethyl)-8-methyl-2-oxo-2H,8H-pyrano[2,3-f]chromen-3-yl]-5-methoxyphenoxy}oxane-2-carboxylic acid
MW0055804	k__Bacteria;p__Firmicutes;c__Clostridia;o__unidentified_Clostridia;f__Oscillospiraceae;g__Sporobacter	0.804945	0.00158623	PA(18:3(9Z,12Z,15Z)/16:0)
MW0143565	k__Bacteria;p__Firmicutes;c__Clostridia;o__unidentified_Clostridia;f__Oscillospiraceae;g__Sporobacter	0.804945	0.00158623	5Androstan-3ol-17-one sulfate
MW0049111	k__Bacteria;p__Firmicutes;c__Clostridia;o__unidentified_Clostridia;f__Oscillospiraceae;g__Sporobacter	-0.820575	0.0010744	(1S,3S,4S,6S,7S,8R,11S,12S,14S,15R,16R)-15-[(2S)-2,5-dihydroxy-5-(hydroxymethyl)-6-methylheptan-2-yl]-4,6,14-trihydroxy-7,12,16-trimethylpentacyclo[9.7.0.01,3.03,8.012,16]octadecane-7-carboxylic acid
MW0016984	k__Bacteria;p__Firmicutes;c__Clostridia;o__Lachnospirales;f__Lachnospiraceae;g__Roseburia	-0.857657	0.000360593	Cer(d18:0/16:0)
MW0151845	k__Bacteria;p__Firmicutes;c__Clostridia;o__unidentified_Clostridia;f__Oscillospiraceae;g__Sporobacter	0.851836	0.000436112	Isonocardicin A
MEDP2158	k__Bacteria;p__Firmicutes;c__Clostridia;o__unidentified_Clostridia;f__Oscillospiraceae;g__Sporobacter	0.824483	0.000969139	N4-(4-phenoxyphenethyl)quinazoline-4,6-diamine
MW0009839	k__Bacteria;p__Firmicutes;c__Clostridia;o__unidentified_Clostridia;f__Oscillospiraceae;g__Sporobacter	0.887003	0.000119671	Taprostene sodium salt
MEDN1371	k__Bacteria;p__Firmicutes;c__Clostridia;o__unidentified_Clostridia;f__Oscillospiraceae;g__Sporobacter	0.836205	0.00070041	DL-2-Methylglutamic acid
MW0007213	k__Bacteria;p__Firmicutes;c__Clostridia;o__unidentified_Clostridia;f__Oscillospiraceae;g__Sporobacter	0.863558	0.000294839	Formoterol
MW0017189	k__Bacteria;p__Firmicutes;c__Clostridia;o__Lachnospirales;f__Lachnospiraceae;g__unidentified_Lachnospiraceae	0.809233	0.00143038	cis-p-Coumaroylcorosolic acid
MW0054069	k__Bacteria;p__Firmicutes;c__Clostridia;o__Lachnospirales;f__Lachnospiraceae;g__unidentified_Lachnospiraceae	0.8163	0.00119944	Isodeoxycholic acid
MW0120569	k__Bacteria;p__Firmicutes;c__Clostridia;o__unidentified_Clostridia;f__Oscillospiraceae;g__Sporobacter	0.832298	0.000782582	Urocanic acid
MW0107685	k__Bacteria;p__Firmicutes;c__Clostridia;o__unidentified_Clostridia;f__Oscillospiraceae;g__Sporobacter	0.808853	0.00144369	L-Cysteine
MW0109587	k__Bacteria;p__Firmicutes;c__Clostridia;o__unidentified_Clostridia;f__Oscillospiraceae;g__Sporobacter	-0.887003	0.000119671	Sdccgsbi-0051046.P002
MW0142177	k__Bacteria;p__Firmicutes;c__Clostridia;o__unidentified_Clostridia;f__Oscillospiraceae;g__Sporobacter	0.847928	0.000493316	Nordeoxycholic acid
